# Supplementary material for: Genetic Biosensor for Optimizing Double-Stranded RNA Production by Bacteria
Source: ACS Synth Biol. 2026 Jul 6;15(7):2812–6. doi: 10.1021/acssynbio.6c00080 (PMC13386644; doi:10.1021/acssynbio.6c00080)
Supplement: Supplementary file 1 [file sb6c00080_si_001.xlsx]

## Sheet: Fig1d-raw-data
Application: Tecan i-control				Tecan i-control , 1.11.1.0
Device: infinite 200Pro				Serial number: 1602000080				Serial number of connected stacker:
Firmware: V_3.40_01/15_Infinite (Dec 23 2014/12.45.11)				MAI, V_3.40_01/15_Infinite (Dec 23 2014/12.45.11)
Date:	2024-02-07
Time:	8:30:07 AM
System				DESKTOP-R891HJ3
User				DESKTOP-R891HJ3\Barrick Lab
Plate				Greiner 96 Flat Bottom Transparent Polystyrene Cat. No.: 655101/655161/655192 [GRE96ft.pdfx]
Plate-ID (Stacker)
Wait (Plate)				On	Target Temperature: 37 °C
Wait (Plate Temperature)				Valid Range: 36.5 - 37.7 °C
List of actions in this measurement script:
Kinetic
Shaking (Orbital) Duration:				780	s
Shaking (Orbital) Amplitude:				3	mm
Fluorescence
Absorbance
2 Labels
Kinetic Measurement
Kinetic duration				14:00:00
Interval Time				00:15:00
Mode				Fluorescence Top Reading
Excitation Wavelength				500	nm
Emission Wavelength				538	nm
Excitation Bandwidth				9	nm
Emission Bandwidth				20	nm
Gain				80	Manual
Number of Flashes				11
Integration Time				26	µs
Lag Time				0	µs
Settle Time				0	ms
Z-Position (Manual)				20800	µm
Mode				Absorbance
Wavelength				600	nm
Bandwidth				9	nm
Number of Flashes				25
Settle Time				0	ms
Part of Plate				A2-H10
Start Time:	2/7/2024 8:35:31 AM
YFP RFU reading
Sensor	Generator	IPTG	Cycle Nr.	1	2	3	4	5	6	7	8	9	10	11	12	13	14	15	16	17	18	19	20	21	22	23	24	25	26	27	28	29	30	31	32	33	34	35	36	37	38	39	40	41	42	43	44	45	46
			Time [s]	0	900	1800	2699.9	3599.9	4500	5399.9	6299.9	7199.9	8099.9	8999.9	9899.9	10799.9	11699.9	12599.9	13499.9	14399.9	15299.9	16199.9	17099.8	17999.8	18899.8	19799.8	20699.8	21599.8	22499.8	23399.8	24299.8	25199.8	26099.8	26999.8	27899.8	28799.8	29699.8	30599.7	31499.7	32399.7	33299.7	34199.7	35099.7	35999.7	36899.7	37799.7	38699.7	39599.7	40499.7
pDS-BiFC1	pDS-GFP	-	E2	39.96	25.96	22.96	27.96	22.96	25.96	32.96	23.96	40.96	53.96	68.96	76.96	115.96	63.96	56.96	59.96	74.96	73.96	76.96	78.96	85.96	82.96	81.96	92.96	94.96	96.96	104.96	107.96	107.96	113.96	110.96	116.96	115.96	120.96	119.96	131.96	132.96	135.96	130.96	134.96	144.96	143.96	148.96	148.96	145.96	147.96
pDS-BiFC1	pDS-GFP	-	F2	57.96	40.96	31.96	33.96	43.96	41.96	34.96	36.96	46.96	63.96	72.96	77.96	117.96	68.96	69.96	78.96	85.96	87.96	86.96	91.96	93.96	93.96	102.96	106.96	113.96	111.96	118.96	116.96	123.96	117.96	126.96	129.96	135.96	130.96	138.96	137.96	149.96	145.96	150.96	159.96	161.96	166.96	166.96	164.96	170.96	165.96
pDS-BiFC1	pDS-GFP	-	G2	38.96	14.96	19.96	15.96	21.96	23.96	18.96	15.96	25.96	41.96	53.96	73.96	93.96	42.96	53.96	57.96	57.96	70.96	69.96	78.96	68.96	78.96	82.96	87.96	79.96	90.96	87.96	102.96	91.96	100.96	103.96	109.96	109.96	116.96	117.96	111.96	114.96	132.96	126.96	128.96	135.96	135.96	144.96	136.96	143.96	142.96
pDS-BiFC1	pDS-GFP	-	H2	36.96	25.96	20.96	24.96	25.96	28.96	23.96	28.96	27.96	41.96	46.96	72.96	96.96	52.96	57.96	60.96	59.96	78.96	73.96	78.96	74.96	92.96	85.96	101.96	96.96	96.96	89.96	102.96	113.96	110.96	117.96	112.96	114.96	125.96	129.96	130.96	138.96	141.96	144.96	139.96	153.96	141.96	144.96	152.96	152.96	148.96
pDS-BiFC1	pDS-GFP	+	E6	29.96	33.96	33.96	36.96	42.96	59.96	72.96	93.96	153.96	237.96	357.96	504.96	656.96	794.96	945.96	1070.96	1198.96	1303.96	1410.96	1477.96	1576.96	1631.96	1692.96	1724.96	1806.96	1830.96	1878.96	1883.96	1909.96	1955.96	1975.96	1964.96	2000.96	2013.96	2019.96	2022.96	2032.96	2047.96	2029.96	2052.96	2068.96	2115.96	2121.96	2130.96	2180.96	2234.96
pDS-BiFC1	pDS-GFP	+	F6	34.96	27.96	29.96	34.96	48.96	66.96	82.96	99.96	160.96	244.96	378.96	527.96	698.96	855.96	1012.96	1139.96	1281.96	1403.96	1531.96	1609.96	1685.96	1754.96	1827.96	1879.96	1915.96	1941.96	1994.96	1977.96	2022.96	2033.96	2056.96	2069.96	2069.96	2102.96	2105.96	2139.96	2125.96	2131.96	2143.96	2173.96	2208.96	2228.96	2267.96	2294.96	2327.96	2353.96
pDS-BiFC1	pDS-GFP	+	G6	51.96	46.96	33.96	49.96	53.96	76.96	92.96	112.96	161.96	259.96	400.96	544.96	724.96	893.96	1053.96	1219.96	1341.96	1488.96	1592.96	1687.96	1756.96	1839.96	1910.96	1964.96	1999.96	2041.96	2098.96	2099.96	2129.96	2172.96	2152.96	2187.96	2217.96	2225.96	2239.96	2242.96	2228.96	2240.96	2229.96	2214.96	2239.96	2237.96	2270.96	2267.96	2336.96	2316.96
pDS-BiFC1	pDS-GFP	+	H6	53.96	29.96	31.96	36.96	50.96	63.96	76.96	112.96	161.96	261.96	405.96	586.96	782.96	973.96	1155.96	1331.96	1503.96	1638.96	1812.96	1910.96	2016.96	2139.96	2223.96	2306.96	2391.96	2428.96	2481.96	2511.96	2547.96	2546.96	2646.96	2732.96	2711.96	2766.96	2775.96	2783.96	2826.96	2862.96	2893.96	2923.96	2996.96	3099.96	3109.96	3177.96	3356.96	3371.96
pDS-BiFC1	pNR	-	A2	28.96	11.96	14.96	11.96	5.96	3.96	6.96	4.96	14.96	28.96	35.96	55.96	79.96	43.96	37.96	34.96	46.96	37.96	47.96	58.96	64.96	62.96	58.96	65.96	61.96	64.96	70.96	74.96	74.96	81.96	75.96	81.96	85.96	78.96	86.96	87.96	94.96	90.96	95.96	96.96	97.96	105.96	111.96	105.96	111.96	110.96
pDS-BiFC1	pNR	-	B2	24.96	15.96	10.96	14.96	15.96	16.96	14.96	21.96	27.96	35.96	52.96	66.96	96.96	46.96	42.96	51.96	51.96	56.96	57.96	63.96	58.96	61.96	65.96	66.96	76.96	83.96	78.96	87.96	83.96	88.96	87.96	101.96	96.96	97.96	96.96	100.96	102.96	107.96	106.96	113.96	120.96	113.96	116.96	114.96	120.96	120.96
pDS-BiFC1	pNR	-	C2	40.96	23.96	24.96	23.96	22.96	18.96	25.96	22.96	27.96	38.96	62.96	70.96	94.96	53.96	53.96	53.96	52.96	59.96	60.96	66.96	68.96	70.96	73.96	77.96	83.96	88.96	90.96	92.96	94.96	98.96	99.96	103.96	108.96	112.96	106.96	113.96	120.96	113.96	116.96	123.96	127.96	125.96	128.96	130.96	132.96	141.96
pDS-BiFC1	pNR	-	D2	45.96	33.96	34.96	30.96	38.96	28.96	30.96	34.96	35.96	49.96	61.96	73.96	104.96	58.96	62.96	65.96	68.96	75.96	75.96	80.96	75.96	79.96	81.96	86.96	87.96	96.96	95.96	102.96	107.96	111.96	109.96	109.96	109.96	122.96	111.96	126.96	130.96	123.96	124.96	134.96	133.96	131.96	137.96	139.96	141.96	155.96
pDS-BiFC1	pNR	+	A6	31.96	14.96	21.96	32.96	32.96	51.96	58.96	78.96	129.96	209.96	308.96	429.96	560.96	702.96	821.96	930.96	1022.96	1119.96	1209.96	1256.96	1316.96	1367.96	1428.96	1456.96	1481.96	1486.96	1508.96	1504.96	1538.96	1564.96	1584.96	1597.96	1585.96	1597.96	1609.96	1610.96	1648.96	1628.96	1658.96	1659.96	1693.96	1699.96	1709.96	1750.96	1784.96	1798.96
pDS-BiFC1	pNR	+	B6	36.96	18.96	19.96	26.96	37.96	46.96	66.96	82.96	132.96	204.96	311.96	437.96	585.96	710.96	826.96	945.96	1051.96	1144.96	1232.96	1289.96	1345.96	1429.96	1473.96	1509.96	1530.96	1538.96	1548.96	1548.96	1576.96	1612.96	1612.96	1623.96	1612.96	1638.96	1662.96	1673.96	1660.96	1680.96	1675.96	1710.96	1699.96	1710.96	1723.96	1740.96	1764.96	1783.96
pDS-BiFC1	pNR	+	C6	25.96	16.96	21.96	35.96	43.96	46.96	62.96	86.96	122.96	205.96	315.96	427.96	567.96	706.96	827.96	941.96	1044.96	1162.96	1248.96	1322.96	1380.96	1450.96	1503.96	1554.96	1562.96	1587.96	1614.96	1632.96	1640.96	1657.96	1656.96	1697.96	1696.96	1714.96	1699.96	1728.96	1724.96	1723.96	1727.96	1776.96	1768.96	1781.96	1812.96	1830.96	1869.96	1897.96
pDS-BiFC1	pNR	+	D6	29.96	25.96	27.96	36.96	40.96	58.96	62.96	84.96	129.96	201.96	299.96	432.96	578.96	734.96	857.96	986.96	1098.96	1194.96	1286.96	1393.96	1473.96	1537.96	1588.96	1643.96	1669.96	1717.96	1684.96	1697.96	1713.96	1722.96	1743.96	1765.96	1772.96	1782.96	1782.96	1789.96	1800.96	1819.96	1833.96	1827.96	1862.96	1889.96	1916.96	1916.96	1977.96	2001.96
pDS-BiFC2	pDS-GFP	-	E3	57.96	43.96	50.96	56.96	63.96	66.96	70.96	70.96	77.96	93.96	100.96	106.96	140.96	98.96	107.96	102.96	108.96	120.96	126.96	126.96	136.96	150.96	150.96	164.96	176.96	201.96	205.96	218.96	250.96	260.96	275.96	281.96	293.96	306.96	322.96	335.96	342.96	359.96	374.96	394.96	407.96	427.96	457.96	492.96	512.96	522.96
pDS-BiFC2	pDS-GFP	-	F3	57.96	52.96	47.96	61.96	70.96	62.96	63.96	68.96	75.96	93.96	106.96	110.96	133.96	114.96	105.96	104.96	113.96	120.96	131.96	136.96	145.96	154.96	160.96	170.96	188.96	205.96	224.96	239.96	248.96	271.96	282.96	312.96	330.96	330.96	347.96	365.96	384.96	404.96	438.96	470.96	491.96	539.96	551.96	571.96	585.96	609.96
pDS-BiFC2	pDS-GFP	-	G3	51.96	42.96	34.96	51.96	58.96	55.96	62.96	72.96	71.96	79.96	86.96	109.96	130.96	102.96	97.96	102.96	107.96	118.96	125.96	126.96	142.96	147.96	157.96	162.96	183.96	196.96	203.96	225.96	245.96	262.96	279.96	279.96	302.96	310.96	332.96	350.96	376.96	385.96	415.96	436.96	465.96	499.96	529.96	546.96	585.96	608.96
pDS-BiFC2	pDS-GFP	-	H3	77.96	58.96	65.96	65.96	68.96	74.96	69.96	72.96	86.96	96.96	107.96	121.96	148.96	117.96	115.96	105.96	119.96	134.96	138.96	147.96	146.96	155.96	175.96	185.96	205.96	228.96	240.96	252.96	270.96	301.96	320.96	339.96	346.96	369.96	382.96	402.96	439.96	464.96	493.96	531.96	583.96	602.96	639.96	687.96	710.96	738.96
pDS-BiFC2	pDS-GFP	+	E7	52.96	54.96	70.96	107.96	160.96	230.96	325.96	416.96	526.96	663.96	809.96	935.96	1070.96	1200.96	1324.96	1431.96	1513.96	1596.96	1664.96	1747.96	1765.96	1810.96	1815.96	1801.96	1807.96	1785.96	1783.96	1779.96	1801.96	1827.96	1856.96	1818.96	1844.96	1830.96	1840.96	1829.96	1848.96	1870.96	1855.96	1866.96	1895.96	1892.96	1900.96	1896.96	1947.96	1975.96
pDS-BiFC2	pDS-GFP	+	F7	54.96	53.96	72.96	109.96	164.96	230.96	336.96	422.96	559.96	680.96	836.96	965.96	1117.96	1246.96	1374.96	1477.96	1606.96	1678.96	1748.96	1846.96	1887.96	1887.96	1908.96	1942.96	1928.96	1916.96	1909.96	1915.96	1889.96	1885.96	1903.96	1917.96	1912.96	1913.96	1919.96	1929.96	1919.96	1940.96	1941.96	1943.96	1965.96	1976.96	1969.96	2000.96	2045.96	2057.96
pDS-BiFC2	pDS-GFP	+	G7	63.96	56.96	68.96	105.96	169.96	247.96	334.96	434.96	557.96	694.96	865.96	1018.96	1166.96	1295.96	1448.96	1588.96	1692.96	1771.96	1884.96	1935.96	2001.96	1999.96	2011.96	2043.96	2058.96	2041.96	2091.96	2089.96	2060.96	2063.96	2087.96	2075.96	2089.96	2079.96	2100.96	2097.96	2093.96	2115.96	2114.96	2136.96	2171.96	2161.96	2186.96	2188.96	2215.96	2226.96
pDS-BiFC2	pDS-GFP	+	H7	46.96	53.96	69.96	105.96	158.96	240.96	335.96	449.96	581.96	763.96	913.96	1092.96	1249.96	1430.96	1593.96	1767.96	1884.96	1984.96	2110.96	2212.96	2267.96	2295.96	2330.96	2374.96	2410.96	2458.96	2474.96	2494.96	2477.96	2467.96	2498.96	2490.96	2558.96	2578.96	2553.96	2609.96	2591.96	2614.96	2639.96	2636.96	2688.96	2751.96	2803.96	2905.96	3013.96	3057.96
pDS-BiFC2	pNR	-	A3	49.96	45.96	51.96	47.96	48.96	53.96	58.96	52.96	63.96	76.96	85.96	105.96	125.96	96.96	85.96	83.96	93.96	103.96	105.96	115.96	124.96	122.96	136.96	146.96	154.96	164.96	180.96	183.96	194.96	214.96	215.96	233.96	237.96	247.96	265.96	268.96	274.96	294.96	301.96	314.96	331.96	350.96	354.96	372.96	388.96	394.96
pDS-BiFC2	pNR	-	B3	40.96	28.96	33.96	38.96	41.96	44.96	46.96	47.96	57.96	64.96	79.96	94.96	116.96	76.96	76.96	71.96	80.96	82.96	91.96	91.96	105.96	106.96	114.96	135.96	141.96	147.96	167.96	168.96	187.96	187.96	202.96	213.96	211.96	228.96	242.96	249.96	255.96	259.96	269.96	280.96	302.96	306.96	321.96	332.96	355.96	353.96
pDS-BiFC2	pNR	-	C3	52.96	45.96	41.96	50.96	56.96	60.96	61.96	64.96	65.96	79.96	89.96	101.96	133.96	87.96	83.96	90.96	94.96	101.96	113.96	114.96	116.96	134.96	130.96	145.96	167.96	170.96	178.96	196.96	203.96	216.96	222.96	237.96	242.96	251.96	266.96	271.96	286.96	291.96	307.96	314.96	331.96	346.96	355.96	366.96	393.96	397.96
pDS-BiFC2	pNR	-	D3	49.96	39.96	43.96	40.96	54.96	58.96	61.96	59.96	62.96	81.96	88.96	109.96	133.96	87.96	89.96	97.96	98.96	111.96	111.96	124.96	129.96	142.96	146.96	149.96	169.96	174.96	187.96	205.96	227.96	229.96	243.96	243.96	264.96	270.96	297.96	307.96	319.96	339.96	344.96	369.96	385.96	417.96	433.96	454.96	467.96	489.96
pDS-BiFC2	pNR	+	A7	33.96	35.96	48.96	75.96	136.96	202.96	279.96	362.96	478.96	597.96	727.96	843.96	967.96	1076.96	1181.96	1267.96	1350.96	1423.96	1494.96	1558.96	1600.96	1655.96	1691.96	1687.96	1718.96	1684.96	1722.96	1699.96	1711.96	1696.96	1707.96	1713.96	1718.96	1705.96	1697.96	1714.96	1711.96	1735.96	1718.96	1706.96	1732.96	1744.96	1748.96	1761.96	1780.96	1780.96
pDS-BiFC2	pNR	+	B7	44.96	36.96	49.96	96.96	146.96	210.96	291.96	390.96	503.96	620.96	773.96	897.96	1031.96	1144.96	1250.96	1341.96	1437.96	1513.96	1582.96	1638.96	1690.96	1772.96	1792.96	1786.96	1834.96	1847.96	1819.96	1819.96	1856.96	1862.96	1886.96	1891.96	1871.96	1883.96	1877.96	1866.96	1868.96	1863.96	1866.96	1881.96	1888.96	1881.96	1903.96	1890.96	1891.96	1896.96
pDS-BiFC2	pNR	+	C7	52.96	48.96	68.96	101.96	162.96	222.96	307.96	404.96	515.96	663.96	816.96	923.96	1077.96	1176.96	1315.96	1404.96	1521.96	1578.96	1657.96	1740.96	1774.96	1817.96	1835.96	1848.96	1835.96	1858.96	1863.96	1849.96	1824.96	1832.96	1835.96	1840.96	1830.96	1818.96	1824.96	1794.96	1805.96	1822.96	1810.96	1833.96	1821.96	1835.96	1849.96	1808.96	1829.96	1828.96
pDS-BiFC2	pNR	+	D7	46.96	39.96	61.96	92.96	149.96	220.96	302.96	406.96	516.96	640.96	805.96	951.96	1078.96	1202.96	1329.96	1411.96	1529.96	1589.96	1676.96	1749.96	1797.96	1857.96	1901.96	1918.96	1935.96	1942.96	1922.96	1924.96	1908.96	1916.96	1919.96	1926.96	1894.96	1907.96	1896.96	1901.96	1899.96	1893.96	1890.96	1872.96	1903.96	1888.96	1891.96	1897.96	1916.96	1900.96
pDS-BiFC3	pDS-GFP	-	E4	77.96	62.96	61.96	56.96	65.96	69.96	72.96	63.96	74.96	77.96	100.96	105.96	134.96	93.96	96.96	101.96	108.96	114.96	119.96	130.96	146.96	157.96	169.96	185.96	209.96	230.96	251.96	274.96	313.96	338.96	356.96	385.96	417.96	430.96	455.96	456.96	499.96	514.96	540.96	581.96	609.96	619.96	653.96	667.96	682.96	697.96
pDS-BiFC3	pDS-GFP	-	F4	52.96	41.96	35.96	48.96	38.96	39.96	45.96	45.96	53.96	60.96	70.96	93.96	118.96	75.96	83.96	85.96	92.96	96.96	111.96	123.96	132.96	140.96	151.96	177.96	201.96	224.96	243.96	280.96	294.96	340.96	342.96	372.96	388.96	411.96	434.96	462.96	491.96	515.96	554.96	589.96	615.96	651.96	671.96	700.96	696.96	695.96
pDS-BiFC3	pDS-GFP	-	G4	65.96	47.96	45.96	51.96	55.96	55.96	50.96	54.96	60.96	75.96	86.96	106.96	122.96	83.96	90.96	100.96	90.96	108.96	119.96	122.96	142.96	154.96	172.96	183.96	204.96	228.96	257.96	284.96	313.96	343.96	364.96	385.96	416.96	434.96	451.96	477.96	506.96	527.96	580.96	595.96	636.96	656.96	679.96	700.96	701.96	727.96
pDS-BiFC3	pDS-GFP	-	H4	57.96	44.96	40.96	44.96	43.96	47.96	49.96	46.96	50.96	60.96	74.96	87.96	114.96	71.96	74.96	97.96	89.96	103.96	106.96	124.96	137.96	135.96	162.96	188.96	199.96	233.96	258.96	300.96	316.96	341.96	367.96	400.96	424.96	458.96	484.96	520.96	560.96	597.96	638.96	679.96	711.96	733.96	763.96	779.96	789.96	806.96
pDS-BiFC3	pDS-GFP	+	E8	68.96	55.96	68.96	93.96	125.96	169.96	217.96	294.96	413.96	594.96	861.96	1206.96	1622.96	2041.96	2461.96	2829.96	3186.96	3513.96	3829.96	4120.96	4321.96	4587.96	4762.96	4902.96	4986.96	5049.96	5124.96	5191.96	5256.96	5346.96	5422.96	5502.96	5545.96	5664.96	5688.96	5710.96	5805.96	5877.96	5899.96	6017.96	6057.96	6119.96	6191.96	6255.96	6387.96	6468.96
pDS-BiFC3	pDS-GFP	+	F8	64.96	61.96	68.96	85.96	125.96	156.96	215.96	284.96	404.96	589.96	846.96	1213.96	1638.96	2067.96	2502.96	2951.96	3340.96	3658.96	4035.96	4324.96	4604.96	4811.96	5004.96	5237.96	5305.96	5397.96	5500.96	5502.96	5576.96	5669.96	5726.96	5808.96	5873.96	6020.96	6065.96	6152.96	6159.96	6255.96	6326.96	6424.96	6460.96	6548.96	6676.96	6714.96	6906.96	7018.96
pDS-BiFC3	pDS-GFP	+	G8	56.96	45.96	54.96	82.96	111.96	159.96	211.96	276.96	404.96	587.96	852.96	1213.96	1631.96	2079.96	2513.96	2982.96	3356.96	3777.96	4139.96	4453.96	4780.96	5047.96	5375.96	5599.96	5793.96	5903.96	5997.96	6074.96	6206.96	6287.96	6364.96	6537.96	6588.96	6675.96	6752.96	6867.96	6932.96	7007.96	7220.96	7266.96	7388.96	7426.96	7575.96	7682.96	7878.96	8032.96
pDS-BiFC3	pDS-GFP	+	H8	53.96	42.96	48.96	72.96	110.96	144.96	205.96	271.96	394.96	574.96	855.96	1239.96	1675.96	2141.96	2605.96	3095.96	3543.96	3933.96	4342.96	4720.96	5121.96	5448.96	5760.96	6020.96	6200.96	6412.96	6538.96	6636.96	6784.96	6883.96	7083.96	7255.96	7380.96	7511.96	7559.96	7810.96	7888.96	8069.96	8175.96	8379.96	8581.96	8749.96	8877.96	9220.96	9626.96	9931.96
pDS-BiFC3	pNR	-	A4	66.96	44.96	43.96	39.96	39.96	46.96	37.96	43.96	44.96	57.96	76.96	95.96	113.96	74.96	72.96	77.96	82.96	90.96	105.96	107.96	129.96	133.96	146.96	161.96	169.96	192.96	204.96	229.96	247.96	269.96	285.96	299.96	319.96	326.96	344.96	355.96	392.96	400.96	416.96	434.96	456.96	467.96	473.96	489.96	504.96	513.96
pDS-BiFC3	pNR	-	B4	51.96	38.96	33.96	36.96	38.96	42.96	46.96	39.96	45.96	56.96	70.96	87.96	106.96	68.96	66.96	66.96	82.96	88.96	93.96	100.96	96.96	107.96	128.96	143.96	150.96	174.96	181.96	213.96	227.96	248.96	256.96	270.96	286.96	311.96	325.96	339.96	346.96	378.96	385.96	398.96	419.96	425.96	447.96	461.96	473.96	484.96
pDS-BiFC3	pNR	-	C4	62.96	48.96	45.96	45.96	49.96	43.96	46.96	48.96	52.96	67.96	84.96	96.96	115.96	78.96	72.96	81.96	88.96	101.96	100.96	121.96	124.96	138.96	155.96	166.96	182.96	194.96	219.96	243.96	260.96	279.96	303.96	320.96	338.96	347.96	362.96	391.96	398.96	423.96	434.96	454.96	474.96	503.96	515.96	530.96	528.96	544.96
pDS-BiFC3	pNR	-	D4	64.96	52.96	53.96	58.96	58.96	62.96	55.96	53.96	52.96	68.96	93.96	102.96	125.96	91.96	82.96	88.96	86.96	107.96	123.96	118.96	131.96	144.96	148.96	168.96	193.96	203.96	229.96	252.96	270.96	293.96	311.96	337.96	354.96	373.96	380.96	409.96	431.96	451.96	466.96	485.96	504.96	522.96	542.96	561.96	581.96	585.96
pDS-BiFC3	pNR	+	A8	40.96	29.96	42.96	53.96	81.96	117.96	166.96	230.96	336.96	524.96	791.96	1110.96	1485.96	1854.96	2195.96	2554.96	2874.96	3154.96	3438.96	3632.96	3824.96	4028.96	4252.96	4407.96	4514.96	4519.96	4549.96	4603.96	4683.96	4781.96	4840.96	4920.96	4991.96	5081.96	5116.96	5235.96	5295.96	5330.96	5441.96	5543.96	5622.96	5741.96	5797.96	5879.96	5971.96	6057.96
pDS-BiFC3	pNR	+	B8	45.96	35.96	44.96	62.96	90.96	130.96	178.96	244.96	353.96	534.96	783.96	1105.96	1495.96	1875.96	2248.96	2588.96	2880.96	3153.96	3407.96	3598.96	3809.96	4024.96	4144.96	4208.96	4281.96	4371.96	4423.96	4446.96	4557.96	4654.96	4652.96	4710.96	4755.96	4811.96	4910.96	4949.96	5046.96	5055.96	5172.96	5206.96	5265.96	5340.96	5437.96	5486.96	5584.96	5620.96
pDS-BiFC3	pNR	+	C8	49.96	42.96	44.96	69.96	94.96	137.96	185.96	260.96	370.96	562.96	812.96	1166.96	1542.96	1930.96	2337.96	2688.96	3058.96	3341.96	3613.96	3864.96	4068.96	4286.96	4403.96	4543.96	4641.96	4706.96	4787.96	4849.96	4903.96	4932.96	4969.96	5085.96	5084.96	5133.96	5199.96	5235.96	5310.96	5399.96	5444.96	5600.96	5640.96	5776.96	5794.96	5897.96	5974.96	6038.96
pDS-BiFC3	pNR	+	D8	55.96	50.96	48.96	74.96	99.96	145.96	202.96	273.96	367.96	561.96	833.96	1183.96	1579.96	1997.96	2404.96	2779.96	3131.96	3450.96	3694.96	3981.96	4363.96	4565.96	4704.96	4854.96	4945.96	4979.96	5083.96	5114.96	5184.96	5290.96	5346.96	5394.96	5421.96	5492.96	5540.96	5654.96	5677.96	5741.96	5803.96	5898.96	5947.96	6082.96	6093.96	6165.96	6262.96	6334.96
pDS-BiFC4	pDS-GFP	-	E5	137.96	131.96	134.96	134.96	151.96	155.96	153.96	154.96	171.96	186.96	186.96	210.96	232.96	198.96	212.96	218.96	239.96	255.96	283.96	315.96	340.96	375.96	412.96	462.96	519.96	564.96	635.96	688.96	758.96	814.96	857.96	914.96	963.96	1022.96	1054.96	1096.96	1154.96	1234.96	1296.96	1392.96	1454.96	1543.96	1625.96	1698.96	1764.96	1833.96
pDS-BiFC4	pDS-GFP	-	F5	128.96	131.96	142.96	137.96	144.96	152.96	155.96	159.96	157.96	175.96	192.96	199.96	229.96	195.96	206.96	226.96	232.96	250.96	272.96	301.96	337.96	365.96	404.96	453.96	512.96	572.96	647.96	708.96	769.96	822.96	896.96	946.96	1016.96	1070.96	1115.96	1184.96	1254.96	1313.96	1408.96	1509.96	1587.96	1696.96	1795.96	1858.96	1930.96	2002.96
pDS-BiFC4	pDS-GFP	-	G5	159.96	140.96	143.96	153.96	156.96	159.96	157.96	163.96	168.96	172.96	199.96	199.96	232.96	202.96	208.96	220.96	233.96	269.96	289.96	312.96	345.96	371.96	414.96	472.96	532.96	572.96	655.96	718.96	766.96	834.96	897.96	942.96	1013.96	1082.96	1120.96	1178.96	1232.96	1297.96	1371.96	1463.96	1563.96	1665.96	1755.96	1832.96	1912.96	1984.96
pDS-BiFC4	pDS-GFP	-	H5	149.96	133.96	146.96	146.96	139.96	162.96	164.96	169.96	167.96	186.96	195.96	203.96	232.96	206.96	207.96	225.96	243.96	265.96	284.96	323.96	374.96	404.96	463.96	516.96	567.96	649.96	720.96	806.96	871.96	955.96	1013.96	1075.96	1131.96	1208.96	1297.96	1400.96	1514.96	1627.96	1759.96	1902.96	2010.96	2108.96	2205.96	2317.96	2407.96	2471.96
pDS-BiFC4	pDS-GFP	+	E9	156.96	153.96	184.96	274.96	434.96	677.96	1026.96	1489.96	2087.96	2734.96	3447.96	4096.96	4798.96	5425.96	5990.96	6489.96	6920.96	7365.96	7692.96	8118.96	8204.96	8390.96	8518.96	8663.96	8747.96	8835.96	8880.96	8856.96	8951.96	8994.96	9057.96	9024.96	9059.96	9135.96	9198.96	9180.96	9224.96	9275.96	9262.96	9356.96	9355.96	9431.96	9547.96	9494.96	9703.96	9759.96
pDS-BiFC4	pDS-GFP	+	F9	156.96	155.96	179.96	264.96	436.96	697.96	1055.96	1520.96	2135.96	2842.96	3606.96	4325.96	5027.96	5703.96	6345.96	6958.96	7425.96	7944.96	8421.96	8812.96	9120.96	9338.96	9552.96	9822.96	9723.96	9657.96	9918.96	9740.96	9738.96	9702.96	9684.96	9778.96	9707.96	9775.96	9754.96	9670.96	9759.96	9842.96	9864.96	9948.96	9956.96	10079	10231	10274	10494	10636
pDS-BiFC4	pDS-GFP	+	G9	153.96	155.96	185.96	266.96	425.96	673.96	1026.96	1481.96	2111.96	2783.96	3519.96	4225.96	4945.96	5650.96	6274.96	6876.96	7442.96	7937.96	8323.96	8708.96	9028.96	9123.96	9261.96	9434.96	9569.96	9595.96	9753.96	9886.96	9959.96	9976.96	10028	10123	10097	10206	10242	10328	10245	10307	10401	10536	10579	10750	10850	10956	11199	11333
pDS-BiFC4	pDS-GFP	+	H9	121.96	112.96	148.96	227.96	387.96	609.96	948.96	1385.96	1964.96	2673.96	3451.96	4220.96	4901.96	5681.96	6341.96	7046.96	7626.96	8074.96	8508.96	9077.96	9332.96	9621.96	9881.96	10057	10281	10402	10694	10656	10785	10903	10917	11054	11141	11269	11295	11419	11497	11662	11724	12002	12130	12265	12548	12846	13336	13578
pDS-BiFC4	pNR	-	A5	114.96	100.96	107.96	106.96	110.96	109.96	112.96	114.96	130.96	136.96	148.96	175.96	188.96	154.96	162.96	175.96	181.96	207.96	220.96	242.96	265.96	293.96	319.96	351.96	394.96	436.96	476.96	521.96	562.96	602.96	641.96	674.96	725.96	746.96	788.96	826.96	852.96	877.96	914.96	940.96	987.96	1031.96	1065.96	1093.96	1153.96	1198.96
pDS-BiFC4	pNR	-	B5	102.96	94.96	90.96	98.96	101.96	108.96	121.96	113.96	134.96	130.96	150.96	165.96	195.96	156.96	161.96	172.96	174.96	196.96	213.96	238.96	259.96	289.96	324.96	355.96	397.96	424.96	478.96	516.96	562.96	594.96	648.96	678.96	723.96	740.96	791.96	795.96	848.96	870.96	888.96	930.96	977.96	1009.96	1045.96	1102.96	1130.96	1176.96
pDS-BiFC4	pNR	-	C5	106.96	102.96	105.96	98.96	111.96	116.96	124.96	125.96	131.96	147.96	155.96	174.96	199.96	158.96	171.96	170.96	184.96	207.96	223.96	253.96	282.96	311.96	338.96	374.96	419.96	471.96	521.96	567.96	613.96	667.96	710.96	753.96	790.96	827.96	868.96	895.96	942.96	981.96	1023.96	1052.96	1112.96	1173.96	1204.96	1276.96	1312.96	1357.96
pDS-BiFC4	pNR	-	D5	104.96	91.96	99.96	112.96	115.96	114.96	126.96	119.96	136.96	136.96	153.96	171.96	192.96	154.96	169.96	181.96	182.96	201.96	221.96	245.96	271.96	301.96	335.96	373.96	420.96	471.96	521.96	561.96	615.96	664.96	718.96	761.96	799.96	839.96	895.96	916.96	959.96	1007.96	1056.96	1117.96	1176.96	1223.96	1289.96	1319.96	1368.96	1399.96
pDS-BiFC4	pNR	+	A9	86.96	87.96	117.96	185.96	330.96	523.96	814.96	1171.96	1622.96	2112.96	2591.96	3028.96	3420.96	3836.96	4190.96	4490.96	4752.96	4962.96	5137.96	5143.96	5171.96	5284.96	5310.96	5275.96	5301.96	5310.96	5331.96	5449.96	5407.96	5461.96	5472.96	5557.96	5646.96	5781.96	5866.96	5950.96	6032.96	6104.96	6199.96	6249.96	6290.96	6285.96	6316.96	6355.96	6467.96	6537.96
pDS-BiFC4	pNR	+	B9	105.96	100.96	126.96	193.96	330.96	544.96	833.96	1223.96	1690.96	2288.96	2762.96	3244.96	3764.96	4168.96	4586.96	4887.96	5163.96	5359.96	5497.96	5501.96	5544.96	5579.96	5566.96	5573.96	5540.96	5552.96	5593.96	5633.96	5623.96	5663.96	5653.96	5750.96	5771.96	5810.96	5861.96	5875.96	5887.96	5981.96	5980.96	6004.96	6050.96	6121.96	6193.96	6238.96	6325.96	6430.96
pDS-BiFC4	pNR	+	C9	97.96	98.96	118.96	194.96	331.96	556.96	842.96	1219.96	1688.96	2275.96	2800.96	3296.96	3773.96	4173.96	4570.96	4888.96	5230.96	5436.96	5570.96	5616.96	5691.96	5738.96	5735.96	5743.96	5765.96	5788.96	5810.96	5843.96	5895.96	5905.96	5925.96	5952.96	5991.96	6032.96	6021.96	6098.96	6183.96	6236.96	6257.96	6383.96	6394.96	6426.96	6513.96	6611.96	6702.96	6759.96
pDS-BiFC4	pNR	+	D9	113.96	104.96	135.96	201.96	351.96	550.96	862.96	1275.96	1779.96	2363.96	2943.96	3451.96	3953.96	4424.96	4830.96	5145.96	5460.96	5667.96	5816.96	5926.96	6017.96	6039.96	6041.96	6091.96	6172.96	6144.96	6209.96	6155.96	6305.96	6240.96	6352.96	6394.96	6430.96	6403.96	6417.96	6423.96	6507.96	6521.96	6568.96	6647.96	6689.96	6772.96	6757.96	6813.96	6964.96	7019.96
OD600 reading
Sensor	Generator	IPTG	Cycle Nr.	1	2	3	4	5	6	7	8	9	10	11	12	13	14	15	16	17	18	19	20	21	22	23	24	25	26	27	28	29	30	31	32	33	34	35	36	37	38	39	40	41	42	43	44	45	46
			Time [s]	0	900	1800	2699.9	3599.9	4500	5399.9	6299.9	7199.9	8099.9	8999.9	9899.9	10799.9	11699.9	12599.9	13499.9	14399.9	15299.9	16199.9	17099.8	17999.8	18899.8	19799.8	20699.8	21599.8	22499.8	23399.8	24299.8	25199.8	26099.8	26999.8	27899.8	28799.8	29699.8	30599.7	31499.7	32399.7	33299.7	34199.7	35099.7	35999.7	36899.7	37799.7	38699.7	39599.7	40499.7
pDS-BiFC1	pDS-GFP	-	E2	0.037	0.0417	0.0522	0.0674	0.0882	0.1172	0.1549	0.2032	0.234	0.2597	0.2932	0.3314	0.3747	0.4166	0.462	0.5095	0.5555	0.5907	0.6211	0.6494	0.6766	0.7026	0.7272	0.7513	0.772	0.7904	0.8071	0.8226	0.8358	0.8481	0.8605	0.8712	0.8819	0.8913	0.9019	0.9137	0.9232	0.9325	0.9415	0.9482	0.9514	0.9554	0.9569	0.958	0.9601	0.9612
pDS-BiFC1	pDS-GFP	-	F2	0.0281	0.0332	0.0435	0.0582	0.0789	0.1084	0.1453	0.1927	0.2264	0.252	0.2847	0.3244	0.3683	0.4112	0.4585	0.5074	0.5567	0.5961	0.6282	0.6576	0.6862	0.7113	0.7375	0.7616	0.7832	0.8016	0.8181	0.8343	0.8474	0.8589	0.8713	0.882	0.8941	0.9061	0.9175	0.9299	0.941	0.9481	0.9532	0.9573	0.9594	0.9622	0.9637	0.9652	0.967	0.9676
pDS-BiFC1	pDS-GFP	-	G2	0.0458	0.051	0.0618	0.0772	0.0978	0.1266	0.1648	0.2116	0.2447	0.2707	0.3042	0.3417	0.3859	0.4306	0.4737	0.5231	0.5716	0.6105	0.6435	0.6718	0.7006	0.7264	0.7534	0.7774	0.7991	0.8183	0.834	0.8502	0.8641	0.8769	0.8875	0.8973	0.9099	0.9204	0.9315	0.9436	0.954	0.9622	0.9673	0.9727	0.975	0.9787	0.9781	0.9795	0.9816	0.9827
pDS-BiFC1	pDS-GFP	-	H2	0.0397	0.0454	0.0547	0.0732	0.0905	0.129	0.1665	0.2071	0.2486	0.2655	0.3038	0.3334	0.3869	0.4221	0.4806	0.5288	0.5824	0.6234	0.6567	0.6879	0.7193	0.7394	0.7667	0.7907	0.8099	0.8289	0.8456	0.8602	0.8736	0.887	0.8996	0.9124	0.9251	0.9393	0.9504	0.9587	0.9646	0.9683	0.9708	0.9735	0.9754	0.9783	0.9799	0.9814	0.9831	0.9846
pDS-BiFC1	pDS-GFP	+	E6	0.0377	0.0426	0.0542	0.0718	0.0938	0.1242	0.1631	0.2104	0.2479	0.2795	0.3066	0.3326	0.3545	0.3737	0.3951	0.4154	0.4376	0.4575	0.4794	0.5018	0.5247	0.5506	0.5781	0.6051	0.6339	0.6628	0.6909	0.7166	0.7413	0.7606	0.7782	0.7929	0.8077	0.8205	0.8311	0.8404	0.8497	0.8545	0.852	0.8508	0.8617	0.876	0.884	0.8928	0.9029	0.9103
pDS-BiFC1	pDS-GFP	+	F6	0.0351	0.0396	0.0508	0.0673	0.0891	0.1181	0.1561	0.2003	0.2382	0.2701	0.2961	0.3208	0.3414	0.3588	0.3787	0.3975	0.4171	0.435	0.4541	0.4766	0.4931	0.5133	0.5378	0.5614	0.5883	0.6141	0.6419	0.6688	0.6915	0.7098	0.7273	0.7446	0.7596	0.775	0.7877	0.8024	0.8109	0.8235	0.8279	0.8441	0.8565	0.8703	0.8782	0.889	0.9004	0.9088
pDS-BiFC1	pDS-GFP	+	G6	0.0362	0.0403	0.0523	0.0692	0.0913	0.1225	0.162	0.2087	0.2474	0.2819	0.3081	0.3315	0.353	0.3741	0.3924	0.4118	0.4315	0.4497	0.4702	0.495	0.5122	0.5344	0.561	0.5884	0.6125	0.642	0.6669	0.694	0.7186	0.7392	0.7555	0.7702	0.7837	0.7944	0.8053	0.8154	0.822	0.8279	0.8299	0.8382	0.8388	0.8515	0.8547	0.868	0.8798	0.8823
pDS-BiFC1	pDS-GFP	+	H6	0.0343	0.0394	0.0506	0.0672	0.0885	0.1195	0.1566	0.2011	0.2396	0.2758	0.3012	0.3248	0.3458	0.366	0.3861	0.4052	0.4256	0.4449	0.4637	0.4849	0.5015	0.522	0.5435	0.566	0.5891	0.6153	0.6391	0.6667	0.6893	0.7099	0.7294	0.747	0.7636	0.7784	0.7947	0.8098	0.825	0.8402	0.8554	0.8754	0.8894	0.9028	0.9177	0.9277	0.9376	0.942
pDS-BiFC1	pNR	-	A2	0.0539	0.059	0.0713	0.0888	0.1103	0.1406	0.1785	0.2222	0.254	0.2865	0.3226	0.3637	0.358	0.4444	0.4894	0.538	0.5787	0.6119	0.6426	0.6719	0.6992	0.7236	0.7472	0.7705	0.79	0.809	0.823	0.8368	0.8499	0.8617	0.8732	0.8837	0.8941	0.9036	0.9134	0.9236	0.9329	0.9415	0.9487	0.9552	0.961	0.9654	0.9682	0.9712	0.9729	0.9741
pDS-BiFC1	pNR	-	B2	0.0432	0.0483	0.0592	0.0743	0.0944	0.1217	0.1565	0.2021	0.2328	0.2612	0.2975	0.3367	0.3776	0.42	0.465	0.5118	0.5545	0.5868	0.6162	0.6449	0.6724	0.6973	0.7204	0.7437	0.7661	0.7858	0.8019	0.8173	0.831	0.8443	0.8567	0.8668	0.8771	0.8871	0.896	0.9067	0.9143	0.9238	0.9334	0.9417	0.9489	0.9546	0.9578	0.9622	0.9662	0.9674
pDS-BiFC1	pNR	-	C2	0.0356	0.0404	0.0507	0.0653	0.0838	0.1109	0.1452	0.1895	0.2199	0.2493	0.2865	0.3262	0.3654	0.4076	0.4523	0.4987	0.543	0.577	0.6083	0.6381	0.6661	0.6918	0.7159	0.7395	0.7623	0.7838	0.8014	0.8178	0.8319	0.8433	0.854	0.8649	0.8748	0.885	0.8933	0.9034	0.9126	0.9216	0.9307	0.9391	0.9454	0.9511	0.9545	0.9577	0.9607	0.9621
pDS-BiFC1	pNR	-	D2	0.0286	0.0332	0.043	0.0572	0.076	0.1008	0.1343	0.1762	0.2064	0.2363	0.2712	0.311	0.3524	0.3959	0.4419	0.4899	0.5367	0.5728	0.604	0.6333	0.6622	0.6884	0.7127	0.7362	0.7595	0.7783	0.7955	0.8109	0.8245	0.8363	0.8477	0.8584	0.8691	0.8794	0.8891	0.9003	0.9104	0.9203	0.9287	0.9365	0.942	0.9465	0.9497	0.9523	0.955	0.956
pDS-BiFC1	pNR	+	A6	0.0373	0.0427	0.0544	0.0709	0.0923	0.1212	0.1571	0.1994	0.2349	0.2647	0.2921	0.3171	0.3382	0.3578	0.3781	0.3986	0.419	0.4413	0.4642	0.4861	0.512	0.5382	0.5658	0.5939	0.6198	0.6483	0.6753	0.7015	0.724	0.7417	0.7578	0.7741	0.7896	0.8026	0.8155	0.8286	0.8376	0.8414	0.8494	0.8602	0.8667	0.877	0.8847	0.8939	0.9022	0.9098
pDS-BiFC1	pNR	+	B6	0.0348	0.0398	0.0505	0.0662	0.0863	0.1132	0.1476	0.1888	0.2254	0.253	0.2828	0.306	0.3284	0.3485	0.3669	0.3879	0.4084	0.4292	0.4514	0.4752	0.4979	0.5239	0.5499	0.5762	0.6021	0.6286	0.6545	0.6811	0.7032	0.7225	0.7376	0.7554	0.7686	0.784	0.7976	0.8103	0.8208	0.8222	0.8273	0.8388	0.8489	0.8589	0.8681	0.8771	0.8876	0.8942
pDS-BiFC1	pNR	+	C6	0.0356	0.0401	0.0514	0.0669	0.0868	0.1131	0.1475	0.1873	0.2279	0.2581	0.2906	0.3149	0.3374	0.3575	0.3792	0.3946	0.4144	0.4333	0.4563	0.4801	0.5059	0.5329	0.5607	0.5877	0.6162	0.6441	0.6718	0.6985	0.723	0.7413	0.7582	0.776	0.7923	0.8073	0.8188	0.8291	0.8345	0.8377	0.8454	0.8579	0.8642	0.8755	0.8844	0.8927	0.9025	0.9102
pDS-BiFC1	pNR	+	D6	0.0402	0.0449	0.0561	0.0728	0.0929	0.1211	0.1582	0.2005	0.2419	0.2677	0.3001	0.3251	0.3472	0.3696	0.3863	0.4005	0.4212	0.4389	0.4647	0.49	0.5168	0.5396	0.5705	0.6029	0.619	0.6554	0.6755	0.702	0.7264	0.7447	0.7641	0.779	0.7927	0.8085	0.8201	0.8303	0.8369	0.8449	0.8528	0.8625	0.8741	0.8843	0.8942	0.9036	0.9149	0.9223
pDS-BiFC2	pDS-GFP	-	E3	0.0362	0.0402	0.0495	0.0638	0.083	0.1073	0.1383	0.1796	0.2101	0.2416	0.2755	0.3128	0.3529	0.3956	0.4397	0.4859	0.5331	0.5702	0.6005	0.6296	0.6568	0.6831	0.7065	0.7299	0.7545	0.7745	0.7917	0.8079	0.8215	0.8344	0.8459	0.856	0.8657	0.8771	0.8859	0.8963	0.9046	0.915	0.925	0.935	0.9412	0.9471	0.951	0.9543	0.9578	0.9582
pDS-BiFC2	pDS-GFP	-	F3	0.0365	0.0393	0.0493	0.0636	0.0825	0.1073	0.1409	0.1834	0.2169	0.2495	0.2812	0.3177	0.3599	0.3996	0.4453	0.4944	0.5406	0.5798	0.6145	0.6455	0.6758	0.7038	0.7296	0.7558	0.7783	0.7978	0.8155	0.8315	0.8448	0.8568	0.8685	0.8795	0.8901	0.9011	0.9126	0.924	0.9348	0.9448	0.9524	0.9576	0.9609	0.9643	0.966	0.9676	0.9696	0.9703
pDS-BiFC2	pDS-GFP	-	G3	0.0387	0.043	0.0524	0.0664	0.0836	0.1072	0.1378	0.177	0.2119	0.2429	0.2751	0.3092	0.3509	0.3942	0.4387	0.4867	0.5337	0.575	0.6084	0.6389	0.6687	0.696	0.7213	0.7467	0.7696	0.7886	0.8057	0.8228	0.8352	0.8474	0.8587	0.8687	0.8795	0.8905	0.8999	0.9102	0.9199	0.9305	0.9399	0.9499	0.9544	0.9595	0.9613	0.9631	0.9654	0.9666
pDS-BiFC2	pDS-GFP	-	H3	0.0369	0.0414	0.0515	0.0664	0.0845	0.1097	0.1423	0.1832	0.2163	0.2489	0.2814	0.3187	0.3617	0.4063	0.4516	0.5017	0.5493	0.5881	0.6221	0.6545	0.6859	0.7129	0.7386	0.765	0.7879	0.8078	0.8267	0.8429	0.855	0.8673	0.8792	0.8888	0.9	0.9112	0.9206	0.9318	0.9428	0.9531	0.962	0.9682	0.9719	0.9756	0.9774	0.979	0.9804	0.9803
pDS-BiFC2	pDS-GFP	+	E7	0.0331	0.0386	0.0494	0.0649	0.0833	0.1037	0.1292	0.156	0.1861	0.2149	0.2361	0.2588	0.2841	0.3074	0.3294	0.3503	0.374	0.3936	0.4251	0.4529	0.4762	0.5061	0.5406	0.5616	0.5928	0.6143	0.6294	0.659	0.6807	0.7024	0.724	0.7438	0.7628	0.7799	0.7925	0.8078	0.8207	0.8335	0.8439	0.8576	0.8664	0.8777	0.8855	0.8961	0.9077	0.9142
pDS-BiFC2	pDS-GFP	+	F7	0.03	0.0345	0.0451	0.0601	0.0779	0.0988	0.1237	0.1497	0.1795	0.2072	0.2295	0.249	0.2742	0.2967	0.3149	0.3328	0.3532	0.3729	0.395	0.4242	0.4473	0.4743	0.5048	0.5291	0.5611	0.5896	0.6197	0.6481	0.6695	0.6898	0.7108	0.7324	0.7513	0.7694	0.7834	0.7985	0.8103	0.8231	0.8337	0.8466	0.8558	0.868	0.8776	0.8873	0.8987	0.9077
pDS-BiFC2	pDS-GFP	+	G7	0.0342	0.0389	0.0497	0.0641	0.0809	0.1016	0.1254	0.1519	0.1801	0.21	0.2333	0.2499	0.2739	0.2953	0.3137	0.3341	0.3562	0.3735	0.3969	0.4233	0.4442	0.4684	0.4975	0.5266	0.5592	0.5893	0.6196	0.6484	0.6705	0.6909	0.7122	0.7319	0.7521	0.7688	0.782	0.798	0.8116	0.8239	0.835	0.8489	0.857	0.8687	0.877	0.8878	0.8995	0.9084
pDS-BiFC2	pDS-GFP	+	H7	0.0342	0.0386	0.0493	0.0635	0.0804	0.1013	0.1241	0.1507	0.1787	0.2095	0.2287	0.2475	0.2705	0.2924	0.3116	0.3305	0.3513	0.3722	0.3947	0.4214	0.4438	0.4724	0.5008	0.5308	0.5606	0.5961	0.6283	0.659	0.6839	0.7049	0.7274	0.7469	0.7676	0.7868	0.8032	0.8208	0.8365	0.8499	0.8639	0.8783	0.8913	0.9045	0.915	0.923	0.9305	0.9334
pDS-BiFC2	pNR	-	A3	0.0338	0.0384	0.0494	0.0651	0.0859	0.1142	0.1539	0.2012	0.23	0.2577	0.2934	0.3334	0.3721	0.414	0.4606	0.5081	0.5522	0.5876	0.6176	0.6471	0.6747	0.6996	0.7233	0.7465	0.769	0.7874	0.803	0.8176	0.8309	0.8432	0.8546	0.8655	0.876	0.8858	0.8947	0.9046	0.914	0.9233	0.9313	0.9382	0.9447	0.9503	0.9538	0.9578	0.9594	0.9612
pDS-BiFC2	pNR	-	B3	0.0404	0.0442	0.0542	0.0695	0.0909	0.118	0.1539	0.1981	0.2282	0.2578	0.2909	0.33	0.369	0.409	0.4535	0.499	0.5412	0.5746	0.6036	0.6311	0.6572	0.6818	0.7056	0.7279	0.7523	0.7732	0.7988	0.8073	0.8211	0.8365	0.8493	0.8603	0.8724	0.8774	0.8827	0.8929	0.9025	0.911	0.9205	0.9277	0.941	0.9447	0.9502	0.9559	0.9644	0.959
pDS-BiFC2	pNR	-	C3	0.0317	0.0357	0.0456	0.0599	0.0788	0.1045	0.1387	0.1812	0.212	0.2423	0.2776	0.3167	0.3561	0.397	0.4423	0.4885	0.5333	0.5673	0.5978	0.6265	0.6535	0.6796	0.704	0.7268	0.7505	0.773	0.7933	0.8114	0.8237	0.8363	0.8455	0.855	0.864	0.873	0.8799	0.8902	0.8978	0.906	0.9156	0.9252	0.9328	0.9402	0.9441	0.9496	0.9539	0.955
pDS-BiFC2	pNR	-	D3	0.0342	0.0383	0.048	0.0619	0.0809	0.1053	0.1388	0.1802	0.2109	0.2413	0.2749	0.3147	0.3551	0.3989	0.4455	0.4953	0.544	0.582	0.6142	0.6441	0.6732	0.7	0.7239	0.7488	0.7707	0.7891	0.8063	0.8212	0.8343	0.846	0.8574	0.8686	0.8791	0.8895	0.8996	0.9108	0.921	0.9305	0.939	0.9459	0.9513	0.9553	0.9579	0.9605	0.9623	0.963
pDS-BiFC2	pNR	+	A7	0.0388	0.0438	0.0542	0.0691	0.0873	0.1113	0.1362	0.1625	0.1883	0.2149	0.2333	0.2496	0.2723	0.293	0.3084	0.3222	0.3372	0.3517	0.3709	0.3861	0.4047	0.4258	0.4487	0.47	0.4933	0.5198	0.5474	0.5752	0.6023	0.6288	0.6512	0.6689	0.6862	0.7024	0.7188	0.7358	0.7507	0.7644	0.777	0.7889	0.8001	0.8107	0.8218	0.8322	0.8405	0.8501
pDS-BiFC2	pNR	+	B7	0.0343	0.0386	0.0487	0.0628	0.0803	0.1008	0.1251	0.1531	0.1801	0.2073	0.2243	0.2393	0.2557	0.2753	0.2941	0.3099	0.325	0.339	0.3566	0.3735	0.3943	0.4152	0.4361	0.4589	0.4829	0.5094	0.5364	0.5644	0.5923	0.6227	0.6468	0.6668	0.6831	0.6994	0.7174	0.7339	0.7487	0.7617	0.7746	0.7877	0.8	0.8112	0.8217	0.8323	0.843	0.8521
pDS-BiFC2	pNR	+	C7	0.0325	0.0369	0.0485	0.0627	0.0802	0.1022	0.1273	0.1537	0.1825	0.2071	0.2297	0.2456	0.2641	0.2854	0.3048	0.3233	0.3429	0.3557	0.3758	0.3922	0.4076	0.4226	0.4377	0.4583	0.487	0.5118	0.5351	0.5639	0.5889	0.6153	0.6393	0.6621	0.6781	0.6986	0.7154	0.7332	0.7463	0.7595	0.7708	0.7847	0.7969	0.8071	0.8174	0.826	0.8358	0.8437
pDS-BiFC2	pNR	+	D7	0.0331	0.0368	0.047	0.0616	0.0792	0.1008	0.1262	0.1529	0.1812	0.2058	0.2277	0.2488	0.2672	0.2874	0.3042	0.3216	0.3356	0.3473	0.365	0.3828	0.3998	0.4206	0.4469	0.4652	0.4906	0.5159	0.5421	0.5703	0.5973	0.6262	0.6486	0.6707	0.6852	0.7032	0.7203	0.7376	0.7507	0.7637	0.7764	0.7886	0.8018	0.8123	0.8232	0.8332	0.844	0.8526
pDS-BiFC3	pDS-GFP	-	E4	0.0356	0.0407	0.0516	0.0679	0.0878	0.1134	0.1496	0.1915	0.2259	0.2577	0.2918	0.3296	0.3709	0.4143	0.4601	0.5098	0.5561	0.5943	0.6262	0.6563	0.6858	0.7139	0.739	0.7646	0.7883	0.8078	0.8278	0.8457	0.859	0.8729	0.8852	0.8933	0.9033	0.9129	0.9215	0.931	0.9413	0.9508	0.9593	0.968	0.9739	0.9785	0.9808	0.983	0.9855	0.986
pDS-BiFC3	pDS-GFP	-	F4	0.0373	0.0415	0.0516	0.0667	0.085	0.1099	0.1428	0.1818	0.2126	0.2427	0.2768	0.3128	0.3549	0.3981	0.4425	0.4906	0.537	0.5748	0.6073	0.6369	0.6663	0.6929	0.7186	0.7442	0.766	0.7839	0.8016	0.8169	0.8305	0.8433	0.855	0.8659	0.8776	0.888	0.8983	0.9099	0.9205	0.9299	0.9375	0.944	0.9482	0.952	0.9537	0.9555	0.957	0.9579
pDS-BiFC3	pDS-GFP	-	G4	0.0372	0.0425	0.0535	0.0694	0.0886	0.114	0.1468	0.1867	0.2193	0.2518	0.2888	0.3239	0.3671	0.4111	0.4569	0.5062	0.5553	0.5933	0.6253	0.6568	0.6879	0.7154	0.7419	0.7684	0.791	0.811	0.8308	0.8487	0.8605	0.872	0.8817	0.8909	0.9008	0.9114	0.9206	0.9312	0.9412	0.9506	0.9595	0.9664	0.9705	0.9748	0.9767	0.978	0.9794	0.9805
pDS-BiFC3	pDS-GFP	-	H4	0.0398	0.0437	0.0543	0.069	0.0866	0.1115	0.1437	0.1829	0.2149	0.2452	0.2796	0.317	0.3601	0.4054	0.4511	0.5013	0.5497	0.591	0.6249	0.6561	0.6874	0.7151	0.7414	0.7675	0.7892	0.8075	0.8254	0.8398	0.8525	0.8653	0.8774	0.8891	0.9005	0.9119	0.9238	0.9345	0.9451	0.9539	0.9599	0.9647	0.9678	0.971	0.9728	0.9738	0.9751	0.9762
pDS-BiFC3	pDS-GFP	+	E8	0.0344	0.0397	0.0513	0.0685	0.089	0.1148	0.1484	0.1865	0.2308	0.2584	0.2939	0.3259	0.3535	0.3765	0.3994	0.4254	0.4501	0.4595	0.4829	0.504	0.5259	0.5494	0.5765	0.6043	0.6323	0.6581	0.6851	0.7119	0.7359	0.7553	0.7772	0.7912	0.809	0.8251	0.8396	0.851	0.8622	0.8725	0.884	0.8952	0.9024	0.9132	0.921	0.9265	0.936	0.9415
pDS-BiFC3	pDS-GFP	+	F8	0.0368	0.0418	0.0533	0.0695	0.09	0.1142	0.1476	0.1844	0.2265	0.2533	0.2877	0.3135	0.3394	0.3615	0.3835	0.4059	0.4313	0.4544	0.4817	0.5063	0.5261	0.5531	0.5809	0.6063	0.6349	0.6614	0.6887	0.7162	0.7373	0.7562	0.7762	0.7947	0.809	0.8254	0.8374	0.8515	0.8632	0.8724	0.8821	0.8927	0.9024	0.9128	0.9205	0.9282	0.9383	0.9455
pDS-BiFC3	pDS-GFP	+	G8	0.036	0.0411	0.053	0.069	0.0888	0.114	0.1477	0.1822	0.2273	0.2561	0.2915	0.3147	0.3364	0.3615	0.3825	0.4083	0.4312	0.4512	0.4749	0.5	0.5196	0.5463	0.5792	0.6098	0.6396	0.668	0.6961	0.723	0.7468	0.7701	0.7912	0.8056	0.8252	0.84	0.8524	0.8642	0.876	0.8872	0.8973	0.9097	0.9208	0.9301	0.9388	0.9464	0.9544	0.9628
pDS-BiFC3	pDS-GFP	+	H8	0.0421	0.0468	0.0588	0.0747	0.0938	0.1195	0.1504	0.1873	0.2296	0.2602	0.2938	0.318	0.3441	0.3662	0.3868	0.4099	0.4341	0.4556	0.4776	0.502	0.5227	0.5523	0.5796	0.608	0.6341	0.665	0.6928	0.7222	0.7449	0.7667	0.7869	0.8045	0.8223	0.8386	0.8561	0.8699	0.8843	0.8969	0.9098	0.9235	0.9367	0.9487	0.9585	0.9692	0.9782	0.9836
pDS-BiFC3	pNR	-	A4	0.0353	0.0405	0.0518	0.068	0.0877	0.1157	0.1522	0.1977	0.2274	0.2593	0.292	0.3316	0.3747	0.418	0.4654	0.5153	0.5622	0.5988	0.63	0.6588	0.6874	0.7128	0.7362	0.7592	0.7815	0.8005	0.8163	0.831	0.8444	0.8566	0.8682	0.8787	0.8896	0.8992	0.9092	0.9195	0.929	0.9375	0.9446	0.9512	0.9566	0.9614	0.9649	0.968	0.9699	0.9716
pDS-BiFC3	pNR	-	B4	0.0388	0.0432	0.0543	0.07	0.0897	0.1181	0.1545	0.1987	0.2304	0.2677	0.3052	0.3469	0.3887	0.4309	0.4774	0.5294	0.5627	0.5827	0.608	0.6351	0.6624	0.6874	0.7116	0.7332	0.7562	0.7827	0.8071	0.8327	0.8536	0.8647	0.8669	0.8734	0.8807	0.8839	0.8907	0.9017	0.9121	0.9211	0.9302	0.9398	0.9433	0.9507	0.9538	0.9572	0.9613	0.9631
pDS-BiFC3	pNR	-	C4	0.0391	0.0439	0.054	0.0691	0.0882	0.1141	0.1506	0.1931	0.2314	0.2604	0.3015	0.3396	0.3825	0.4221	0.4655	0.514	0.5576	0.5965	0.6296	0.6616	0.6907	0.7173	0.7414	0.765	0.7897	0.8177	0.841	0.8601	0.8755	0.8838	0.8907	0.9028	0.9108	0.9181	0.9292	0.9409	0.9505	0.9599	0.9692	0.974	0.9833	0.984	0.9888	0.99	0.9949	0.9973
pDS-BiFC3	pNR	-	D4	0.0326	0.0372	0.0471	0.0621	0.0818	0.1068	0.1421	0.1844	0.224	0.2558	0.2864	0.3226	0.3648	0.4093	0.4559	0.5075	0.5571	0.5973	0.6291	0.6591	0.6895	0.7166	0.7415	0.7655	0.789	0.8114	0.8301	0.8471	0.862	0.8764	0.886	0.8954	0.9064	0.9157	0.9248	0.9358	0.9451	0.9538	0.9618	0.9691	0.974	0.9785	0.9807	0.9841	0.9854	0.9868
pDS-BiFC3	pNR	+	A8	0.0408	0.0461	0.0574	0.0739	0.0943	0.1223	0.1564	0.194	0.2317	0.2617	0.2905	0.3185	0.343	0.3648	0.3894	0.412	0.4366	0.46	0.4873	0.5127	0.5404	0.5694	0.6036	0.6336	0.6606	0.6884	0.7137	0.7378	0.7572	0.7748	0.7929	0.8083	0.8222	0.8377	0.8474	0.8605	0.8701	0.8798	0.8873	0.8937	0.9048	0.9121	0.9182	0.9246	0.9297	0.9361
pDS-BiFC3	pNR	+	B8	0.0378	0.043	0.0553	0.0735	0.0957	0.1237	0.158	0.1969	0.2372	0.2655	0.3043	0.3342	0.3643	0.3909	0.4162	0.4378	0.4575	0.4648	0.4861	0.5122	0.5368	0.5648	0.5915	0.6162	0.6436	0.6703	0.6962	0.7221	0.7415	0.7605	0.7753	0.7912	0.805	0.8185	0.8325	0.8448	0.8562	0.8645	0.8722	0.8839	0.8921	0.9017	0.9091	0.9168	0.9248	0.93
pDS-BiFC3	pNR	+	C8	0.0433	0.0487	0.0604	0.077	0.0975	0.1235	0.1585	0.1957	0.2435	0.275	0.3169	0.3516	0.3853	0.4147	0.4499	0.4768	0.5014	0.5136	0.5314	0.55	0.5709	0.5975	0.6262	0.6529	0.6811	0.7076	0.7342	0.7603	0.7815	0.7974	0.813	0.828	0.84	0.852	0.8606	0.8711	0.8825	0.897	0.9091	0.9389	0.9569	0.9685	0.9745	0.9838	0.9898	0.9914
pDS-BiFC3	pNR	+	D8	0.0359	0.0409	0.0526	0.0687	0.0893	0.1154	0.1501	0.189	0.237	0.2633	0.3014	0.3299	0.3592	0.3825	0.4078	0.4338	0.4626	0.4919	0.5199	0.5423	0.5664	0.5912	0.6202	0.6461	0.6734	0.6988	0.726	0.7524	0.7727	0.7912	0.8071	0.8241	0.8389	0.8548	0.8648	0.8754	0.883	0.8901	0.8998	0.9129	0.9279	0.9455	0.9471	0.9497	0.9596	0.9623
pDS-BiFC4	pDS-GFP	-	E5	0.0351	0.0399	0.0502	0.0651	0.0833	0.1071	0.1398	0.1792	0.2099	0.2413	0.2786	0.3177	0.3593	0.4033	0.4501	0.4984	0.5451	0.5817	0.6139	0.6438	0.6729	0.6999	0.7252	0.7493	0.7704	0.7881	0.8039	0.8181	0.8316	0.8428	0.8538	0.8645	0.8756	0.8854	0.8952	0.9057	0.9159	0.9256	0.936	0.9442	0.9499	0.9542	0.9568	0.9591	0.9607	0.962
pDS-BiFC4	pDS-GFP	-	F5	0.0339	0.0381	0.0489	0.0643	0.0833	0.1083	0.1436	0.1843	0.2191	0.2502	0.2809	0.3156	0.357	0.3999	0.4449	0.4922	0.5377	0.5742	0.6058	0.6363	0.6649	0.6917	0.7169	0.7418	0.7639	0.7827	0.7989	0.8152	0.8284	0.8399	0.8512	0.8625	0.8731	0.884	0.8933	0.904	0.9146	0.9248	0.9342	0.9419	0.9468	0.9504	0.9529	0.9545	0.9562	0.9571
pDS-BiFC4	pDS-GFP	-	G5	0.035	0.0397	0.0503	0.0658	0.0844	0.1095	0.1428	0.1816	0.2153	0.2479	0.2834	0.3189	0.3594	0.4043	0.4488	0.4964	0.5424	0.5797	0.6111	0.6421	0.6708	0.6972	0.7223	0.7468	0.7689	0.7875	0.8047	0.8193	0.8325	0.8445	0.855	0.865	0.8763	0.8868	0.8953	0.9068	0.9155	0.9254	0.9355	0.945	0.9522	0.9567	0.9586	0.9602	0.9625	0.9633
pDS-BiFC4	pDS-GFP	-	H5	0.0347	0.0397	0.0504	0.0659	0.0843	0.1097	0.1429	0.1831	0.2161	0.2504	0.2856	0.321	0.3604	0.4048	0.4506	0.4996	0.5476	0.5873	0.6204	0.6519	0.6813	0.7088	0.7354	0.761	0.7825	0.8014	0.819	0.8343	0.8478	0.8601	0.8716	0.8823	0.8937	0.9049	0.9154	0.9273	0.938	0.947	0.953	0.9576	0.9608	0.9632	0.9646	0.9657	0.9676	0.9685
pDS-BiFC4	pDS-GFP	+	E9	0.0287	0.0341	0.0463	0.0631	0.0823	0.1047	0.1324	0.1614	0.1972	0.2291	0.2577	0.2857	0.3167	0.3396	0.366	0.3895	0.4139	0.4318	0.4575	0.4798	0.5064	0.5312	0.5608	0.5907	0.6242	0.6559	0.6823	0.7079	0.729	0.7445	0.7595	0.7748	0.7895	0.8034	0.818	0.8315	0.8444	0.8585	0.8663	0.8813	0.8865	0.8919	0.8919	0.8913	0.8991	0.9071
pDS-BiFC4	pDS-GFP	+	F9	0.032	0.0364	0.0474	0.0634	0.0816	0.1032	0.1287	0.1578	0.1911	0.2225	0.2457	0.2703	0.2985	0.3211	0.3439	0.3656	0.3873	0.4076	0.4325	0.4567	0.4774	0.5029	0.5319	0.5669	0.5981	0.6293	0.6537	0.6874	0.7017	0.7217	0.7351	0.7549	0.7714	0.7888	0.7952	0.8071	0.8166	0.8284	0.8399	0.8524	0.8637	0.8726	0.8806	0.8914	0.9002	0.908
pDS-BiFC4	pDS-GFP	+	G9	0.0271	0.032	0.0436	0.0596	0.0776	0.1	0.1259	0.1535	0.1846	0.2177	0.2426	0.2629	0.2894	0.3134	0.3352	0.3583	0.3803	0.4003	0.4247	0.4489	0.4691	0.4932	0.5215	0.5543	0.585	0.615	0.646	0.6753	0.6948	0.7139	0.7292	0.7482	0.7665	0.7799	0.7921	0.8048	0.8153	0.8255	0.8363	0.8487	0.858	0.8679	0.8758	0.8858	0.8958	0.9038
pDS-BiFC4	pDS-GFP	+	H9	0.0436	0.0486	0.0598	0.0747	0.0917	0.1144	0.1384	0.1671	0.2002	0.2338	0.257	0.2767	0.3058	0.3289	0.3516	0.3727	0.3937	0.4151	0.4387	0.4634	0.4835	0.511	0.5395	0.5701	0.5998	0.6319	0.6653	0.6954	0.7179	0.737	0.757	0.7767	0.7954	0.8139	0.8259	0.8405	0.854	0.8672	0.8803	0.8928	0.9047	0.9154	0.9261	0.9351	0.944	0.9494
pDS-BiFC4	pNR	-	A5	0.0327	0.0386	0.0501	0.0672	0.0886	0.1171	0.1548	0.2016	0.2279	0.2608	0.2982	0.3337	0.3724	0.4131	0.4561	0.5012	0.5431	0.5746	0.6039	0.632	0.6582	0.6833	0.7066	0.7278	0.7499	0.7693	0.7854	0.8017	0.8134	0.8256	0.8372	0.8472	0.8571	0.8665	0.8754	0.8843	0.8921	0.9006	0.9097	0.9181	0.9258	0.9327	0.9381	0.9434	0.948	0.9505
pDS-BiFC4	pNR	-	B5	0.0405	0.0449	0.0567	0.0733	0.0942	0.1229	0.1605	0.2093	0.2339	0.266	0.3	0.3354	0.3754	0.4153	0.4593	0.5018	0.5442	0.5767	0.6062	0.634	0.6608	0.6856	0.7105	0.7324	0.7551	0.7758	0.791	0.8094	0.8229	0.8346	0.8452	0.8548	0.866	0.8731	0.8821	0.8903	0.8971	0.9058	0.9145	0.9237	0.9322	0.9391	0.9447	0.9495	0.9544	0.9564
pDS-BiFC4	pNR	-	C5	0.0316	0.0368	0.0474	0.0638	0.0841	0.1113	0.151	0.1967	0.2258	0.2577	0.2928	0.3281	0.3669	0.4094	0.4549	0.5018	0.5452	0.5798	0.6112	0.641	0.6682	0.6946	0.718	0.742	0.7646	0.7852	0.8072	0.8321	0.8485	0.8609	0.8676	0.8721	0.8815	0.8922	0.9024	0.9168	0.9211	0.9283	0.9363	0.9504	0.9541	0.9685	0.9644	0.969	0.9708	0.9722
pDS-BiFC4	pNR	-	D5	0.0397	0.0442	0.0548	0.0708	0.0914	0.1187	0.1576	0.2025	0.2361	0.2691	0.3046	0.3414	0.3807	0.4174	0.4608	0.5097	0.5558	0.5913	0.6229	0.6524	0.6805	0.7066	0.7313	0.756	0.78	0.8002	0.8159	0.8314	0.8445	0.8571	0.8685	0.878	0.8867	0.8974	0.9055	0.9163	0.9259	0.9359	0.9445	0.9526	0.958	0.9631	0.9661	0.9688	0.9711	0.9715
pDS-BiFC4	pNR	+	A9	0.0475	0.0529	0.065	0.0815	0.1024	0.1307	0.1624	0.198	0.2333	0.2645	0.2878	0.3202	0.3483	0.3789	0.4107	0.4387	0.4706	0.5026	0.5339	0.5481	0.573	0.6044	0.636	0.6658	0.6941	0.721	0.7415	0.761	0.7746	0.7887	0.8049	0.8238	0.8427	0.8709	0.8935	0.912	0.9216	0.9305	0.9313	0.931	0.9286	0.9284	0.9312	0.9312	0.9369	0.9294
pDS-BiFC4	pNR	+	B9	0.0379	0.0433	0.055	0.0716	0.0915	0.1159	0.1446	0.1781	0.2159	0.2477	0.2789	0.3156	0.3446	0.3744	0.4003	0.4279	0.457	0.4793	0.5065	0.5225	0.5485	0.5796	0.6125	0.6447	0.6738	0.7014	0.7195	0.7404	0.7558	0.7725	0.789	0.8038	0.8182	0.8319	0.8388	0.8549	0.8633	0.8705	0.8783	0.8862	0.887	0.8913	0.8971	0.9047	0.912	0.9166
pDS-BiFC4	pNR	+	C9	0.0431	0.0482	0.0596	0.0762	0.0959	0.1203	0.1498	0.1809	0.2185	0.2454	0.2734	0.3073	0.3341	0.3622	0.3858	0.4106	0.4399	0.4642	0.4921	0.5156	0.5425	0.5748	0.6087	0.6392	0.6694	0.6972	0.7179	0.7371	0.7545	0.7717	0.7884	0.8028	0.8187	0.8348	0.838	0.8487	0.8574	0.8675	0.876	0.8881	0.8936	0.9046	0.9115	0.9188	0.9278	0.9314
pDS-BiFC4	pNR	+	D9	0.0367	0.0421	0.0532	0.0693	0.0898	0.113	0.1422	0.1734	0.2116	0.2414	0.2676	0.3002	0.3259	0.3503	0.3737	0.398	0.425	0.453	0.4818	0.5102	0.5396	0.5706	0.6043	0.6346	0.6673	0.6946	0.7155	0.7353	0.7548	0.7704	0.7892	0.8045	0.8176	0.832	0.8422	0.8544	0.8617	0.8768	0.8845	0.8989	0.9059	0.9157	0.92	0.9272	0.9423	0.9485
YFP RFU/OD600
Sensor	Generator	IPTG	Cycle Nr.	1	2	3	4	5	6	7	8	9	10	11	12	13	14	15	16	17	18	19	20	21	22	23	24	25	26	27	28	29	30	31	32	33	34	35	36	37	38	39	40	41	42	43	44	45	46
			Time [s]	0	900	1800	2699.9	3599.9	4500	5399.9	6299.9	7199.9	8099.9	8999.9	9899.9	10799.9	11699.9	12599.9	13499.9	14399.9	15299.9	16199.9	17099.8	17999.8	18899.8	19799.8	20699.8	21599.8	22499.8	23399.8	24299.8	25199.8	26099.8	26999.8	27899.8	28799.8	29699.8	30599.7	31499.7	32399.7	33299.7	34199.7	35099.7	35999.7	36899.7	37799.7	38699.7	39599.7	40499.7
pDS-BiFC1	pDS-GFP	-	E2	1080	622.542	439.847	414.837	260.317	221.502	212.782	117.913	175.043	207.778	235.198	232.227	309.474	153.529	123.29	117.684	134.941	125.207	123.909	121.589	127.047	118.076	112.706	123.732	123.005	122.672	130.046	131.242	129.17	134.371	128.948	134.252	131.489	135.712	133.008	144.424	144.021	145.802	139.097	142.333	152.365	150.68	155.669	155.491	152.026	153.933
pDS-BiFC1	pDS-GFP	-	F2	2062.63	1233.74	734.713	583.505	557.161	387.085	240.606	191.801	207.42	253.81	256.27	240.321	320.282	167.704	152.585	155.617	154.41	147.559	138.427	139.842	136.928	132.096	139.607	140.441	145.506	139.671	145.41	140.189	146.283	137.338	145.713	147.347	152.064	144.532	151.455	148.36	159.362	153.95	158.372	167.095	168.814	173.519	173.249	170.908	176.794	171.517
pDS-BiFC1	pDS-GFP	-	G2	850.655	293.333	322.977	206.736	224.54	189.258	115.049	75.4253	106.089	155.006	177.383	216.447	243.483	99.7678	113.912	110.801	101.4	116.233	108.718	117.535	98.4299	108.7	110.114	113.146	100.063	111.157	105.468	121.101	106.423	115.133	117.138	122.545	120.848	127.075	126.634	118.652	120.503	138.183	131.252	132.579	139.446	138.919	148.206	139.826	146.659	145.477
pDS-BiFC1	pDS-GFP	-	H2	930.982	571.806	383.181	340.984	286.851	224.496	143.904	139.836	112.47	158.041	154.575	218.836	250.607	125.468	120.599	115.28	102.953	126.66	112.624	114.784	104.212	125.724	112.117	128.949	119.718	116.974	106.386	119.693	130.449	125.096	131.125	123.805	124.268	134.1	136.742	136.602	144.06	146.607	149.32	143.77	157.843	145.109	147.933	155.859	155.589	151.29
pDS-BiFC1	pDS-GFP	+	E6	794.695	797.183	626.568	514.763	457.996	482.77	447.333	446.578	621.057	851.377	1167.51	1518.22	1853.2	2127.27	2394.23	2578.14	2739.85	2850.19	2943.18	2945.32	3005.45	2963.97	2928.49	2850.7	2850.54	2762.46	2719.58	2629.03	2576.5	2571.6	2539.14	2478.19	2477.36	2454.55	2430.47	2407.14	2392.56	2396.68	2382.58	2412.98	2401.02	2415.48	2400.41	2386.83	2415.51	2455.19
pDS-BiFC1	pDS-GFP	+	F6	996.012	706.061	589.764	519.465	549.495	566.977	531.454	499.051	675.735	906.923	1279.84	1645.76	2047.33	2385.62	2674.84	2867.82	3073.51	3227.49	3373.62	3378.01	3419.1	3418.98	3398.96	3348.7	3256.77	3162.29	3107.9	2957.48	2925.47	2865.54	2828.21	2779.96	2725.07	2713.5	2673.56	2666.95	2621.73	2588.9	2589.64	2575.48	2579.05	2561.14	2582.51	2581.51	2585.47	2590.19
pDS-BiFC1	pDS-GFP	+	G6	1435.36	1165.26	649.331	721.965	591.019	628.245	573.827	541.255	654.648	922.171	1301.4	1643.92	2053.71	2389.63	2685.93	2962.51	3109.99	3311.01	3387.83	3410.02	3430.22	3443.04	3406.35	3339.5	3265.24	3180.62	3147.34	3025.88	2964.04	2939.61	2849.72	2840.77	2830.11	2802.06	2781.52	2750.75	2711.63	2706.8	2687.02	2642.52	2670.43	2628.26	2657.03	2612.86	2656.24	2626.05
pDS-BiFC1	pDS-GFP	+	H6	1573.18	760.406	631.621	550	575.819	535.23	491.443	561.711	675.96	949.819	1347.81	1807.14	2264.2	2661.09	2993.94	3287.17	3533.74	3683.88	3909.77	3940.94	4021.85	4099.54	4091.92	4075.9	4060.36	3947.6	3883.52	3767.75	3696.45	3587.77	3628.96	3658.58	3551.55	3554.68	3493.09	3437.84	3426.62	3407.47	3383.17	3340.14	3369.64	3433.72	3388.86	3425.63	3580.38	3579.58
pDS-BiFC1	pNR	-	A2	537.291	202.712	209.818	134.685	54.0345	28.165	38.9916	22.3222	58.8976	101.082	111.469	153.863	223.352	98.9199	77.5644	64.9814	81.1474	62.0363	74.6343	87.7512	92.9062	87.0094	78.9079	85.6067	78.4304	80.2967	86.2211	89.5794	88.1986	95.1143	86.9904	92.7464	96.1414	87.3838	95.2047	95.236	101.79	96.6118	101.149	101.508	101.935	109.758	115.637	109.102	115.079	113.91
pDS-BiFC1	pNR	-	B2	577.778	330.435	185.135	201.346	169.068	139.359	95.591	108.659	120.103	137.672	178.017	198.871	256.78	111.81	92.3871	101.524	93.706	97.0689	94.0604	99.1782	87.6859	88.857	91.5602	90.0363	100.457	106.847	98.4661	107.623	101.035	105.365	102.673	117.628	110.546	110.427	108.214	111.349	112.611	116.865	114.592	121.015	127.474	119.38	122.113	119.476	125.191	125.036
pDS-BiFC1	pNR	-	C2	1150.56	593.069	492.308	366.922	273.986	170.965	178.788	121.161	127.149	156.278	219.756	217.535	259.88	132.385	119.301	108.201	97.5322	103.917	100.214	104.937	103.528	102.573	103.311	105.423	110.14	113.498	113.501	113.671	114.148	117.349	117.049	120.199	124.554	127.638	119.736	126.146	132.544	123.655	125.669	131.999	135.35	132.436	135.107	136.744	138.399	147.552
pDS-BiFC1	pNR	-	D2	1606.99	1022.89	813.023	541.259	512.632	287.302	230.529	198.411	174.225	211.426	228.466	237.814	297.843	148.926	142.476	134.64	128.489	132.612	125.762	127.838	114.709	116.153	114.999	118.12	115.813	124.579	120.629	126.97	130.94	133.875	129.716	128.099	126.522	139.823	125.925	141.02	143.849	134.695	134.554	144.111	142.208	139.419	145.267	146.97	148.649	163.138
pDS-BiFC1	pNR	+	A6	856.836	350.351	403.677	464.88	357.096	428.713	375.302	395.988	553.257	793.2	1057.72	1355.91	1658.66	1964.67	2173.92	2335.57	2441.43	2537.87	2606.55	2585.81	2572.19	2541.73	2525.56	2453.21	2391.03	2293.63	2234.5	2145.35	2125.64	2109.96	2091.53	2064.28	2008.56	1990.98	1974.2	1944.2	1968.67	1936.01	1953.1	1929.74	1954.49	1938.38	1932.81	1958.79	1978.45	1977.31
pDS-BiFC1	pNR	+	B6	1062.07	476.382	395.248	407.251	439.861	414.841	453.659	439.407	589.885	810.119	1103.11	1431.24	1784.29	2040.06	2253.91	2438.67	2575.81	2667.66	2731.41	2714.56	2703.27	2729.45	2680.41	2620.55	2542.7	2448.23	2366.63	2274.2	2242.55	2232.47	2186.77	2149.8	2098.57	2090.51	2084.95	2065.85	2023.59	2044.47	2025.82	2039.77	2002.54	1992.04	1985.9	1984.9	1988.46	1995.03
pDS-BiFC1	pNR	+	C6	729.213	422.943	427.237	537.519	506.452	415.208	426.847	464.282	539.535	797.985	1087.27	1359.03	1683.34	1977.51	2183.44	2387.13	2521.62	2683.96	2737.15	2755.59	2729.71	2722.76	2682.29	2645.84	2536.45	2465.39	2403.93	2337.81	2269.65	2236.56	2185.39	2188.09	2141.82	2124.32	2076.16	2085.35	2067.06	2057.97	2043.96	2071.29	2046.93	2035.36	2049.93	2051.04	2071.98	2085.21
pDS-BiFC1	pNR	+	D6	745.274	578.174	498.396	507.692	440.904	486.87	397.977	423.741	537.247	754.427	999.534	1331.77	1667.51	1988.53	2220.97	2464.32	2609.12	2722.62	2769.44	2844.82	2852.09	2850.19	2785.21	2726.75	2697.84	2621.24	2494.39	2418.75	2359.53	2313.63	2282.37	2266.96	2236.61	2205.27	2174.08	2155.8	2151.94	2154.05	2150.52	2119.37	2131.29	2137.24	2143.77	2121.47	2161.94	2170.62
pDS-BiFC2	pDS-GFP	-	E3	1601.11	1093.53	1029.49	892.79	770.602	624.045	513.087	395.1	371.061	388.907	366.461	341.944	399.433	250.152	245.531	211.895	204.389	212.136	211.424	201.652	208.526	220.993	213.673	226.004	234.539	260.762	260.149	271.024	305.49	312.752	326.232	329.393	339.563	349.972	364.556	374.83	379.129	393.399	405.362	422.417	433.447	451.864	481.556	516.567	535.561	545.773
pDS-BiFC2	pDS-GFP	-	F3	1587.95	1347.58	972.82	974.214	860.121	586.766	453.939	376.009	350.207	376.593	380.37	349.26	372.215	287.688	237.952	212.298	210.803	208.624	214.744	212.177	215.981	220.176	220.614	226.197	242.786	258.16	275.855	288.587	294.697	317.414	325.803	355.839	371.823	367.284	381.284	396.061	411.81	428.62	460.899	491.813	511.978	559.95	571.387	591.112	604.332	628.63
pDS-BiFC2	pDS-GFP	-	G3	1342.64	999.07	667.176	782.53	705.263	522.015	456.894	412.203	339.594	329.189	316.103	355.627	373.212	261.187	223.296	211.547	202.286	206.887	207.035	198.717	213.788	212.586	218.993	218.24	239.033	249.759	253.146	274.623	294.492	310.314	326.028	322.275	344.468	349.197	369.997	385.586	409.784	414.788	442.558	460.006	488.223	521.063	551.295	567.916	606.961	630.002
pDS-BiFC2	pDS-GFP	-	H3	2112.74	1424.15	1280.78	993.373	816.095	683.318	491.637	398.253	402.034	389.554	383.653	382.68	411.833	290.327	256.776	211.202	218.387	229.485	223.372	226.066	214.259	218.768	238.234	243.085	261.404	283.436	291.472	300.107	316.912	348.161	365.059	382.493	385.511	406.014	415.99	432.453	466.653	487.84	513.472	549.432	600.844	618.04	654.758	702.717	725.173	753.81
pDS-BiFC2	pDS-GFP	+	E7	1600	1423.83	1436.44	1663.48	1932.29	2227.19	2522.91	2672.82	2831.6	3089.62	3430.58	3616.54	3769.66	3906.83	4022.34	4087.81	4048.02	4057.32	3916.63	3859.48	3708.44	3578.27	3359.16	3208.62	3049.86	2907.31	2834.38	2701	2647.22	2602.45	2564.86	2445.5	2418.67	2347.69	2322.98	2265.36	2252.91	2244.7	2199.27	2176.96	2188.32	2156.73	2146.76	2116.91	2146.04	2161.41
pDS-BiFC2	pDS-GFP	+	F7	1832	1564.06	1617.74	1829.62	2117.59	2337.65	2724.01	2825.38	3119.55	3286.49	3646.88	3879.36	4077.17	4202.76	4366.34	4440.99	4549.72	4502.44	4427.75	4353.98	4220.79	3980.52	3781.62	3672.2	3437.82	3251.29	3082.07	2956.27	2822.94	2734.07	2678.62	2618.73	2546.2	2487.6	2450.8	2416.98	2369.44	2358.11	2329.33	2296.2	2297.22	2277.6	2244.71	2255.11	2276.58	2267.22
pDS-BiFC2	pDS-GFP	+	G7	1870.18	1464.27	1387.53	1653.04	2100.87	2440.55	2671.13	2863.46	3098.06	3309.33	3711.79	4077.47	4260.53	4388.62	4618.94	4755.94	4752.84	4744.2	4749.21	4573.49	4506.89	4269.77	4044.14	3881.43	3681.97	3465.06	3376.31	3223.26	3073.77	2987.35	2931.7	2836.4	2778.83	2705.46	2686.65	2629.02	2580.04	2568.22	2532.89	2517.33	2534.38	2488.73	2493.68	2465.6	2463.55	2451.52
pDS-BiFC2	pDS-GFP	+	H7	1373.1	1397.93	1419.07	1668.66	1977.11	2378.68	2707.17	2985.8	3256.63	3646.59	3996.33	4416	4620.92	4893.84	5115.4	5349.35	5365.67	5333.05	5348.26	5251.45	5110.32	4860.2	4654.47	4474.3	4300.68	4125.08	3939.14	3785.98	3623.28	3501.15	3435.47	3335.06	3333.72	3277.78	3179.73	3179.78	3098.58	3076.79	3055.86	3002.35	3016.9	3042.52	3064.44	3148.39	3239.08	3276.15
pDS-BiFC2	pNR	-	A3	1478.11	1196.87	1051.82	736.713	569.965	472.504	383.106	263.221	278.087	298.642	292.979	317.816	338.511	234.203	186.626	165.243	170.156	176.923	171.567	179.199	185.208	175.758	189.354	196.865	201.508	209.5	225.355	225	234.637	254.934	252.703	270.318	271.644	279.928	297.262	297.325	300.832	319.463	324.235	335.707	351.392	369.315	372.153	389.392	405.42	410.903
pDS-BiFC2	pNR	-	B3	1013.86	655.204	626.568	560.576	461.606	381.017	305.133	242.1	253.988	251.978	274.871	287.758	316.965	188.166	169.702	144.208	149.594	144.379	152.353	145.714	161.229	156.879	162.925	186.784	188.701	191.361	210.265	209.29	228.912	224.698	238.973	248.704	242.962	260.953	275.246	279.942	283.612	285.357	293.275	302.857	321.955	324.929	338.834	348.321	369.1	369.093
pDS-BiFC2	pNR	-	C3	1670.66	1287.39	920.176	850.751	722.843	583.349	446.72	358.499	311.132	330.004	324.063	321.945	376.186	221.562	189.826	186.203	178.061	179.729	190.632	183.496	178.975	198.587	186.023	200.826	223.797	221.164	225.589	242.741	247.614	259.428	263.702	278.316	281.204	288.614	303.398	305.504	319.626	322.252	336.348	340.424	355.875	369.028	377.036	386.436	412.999	416.712
pDS-BiFC2	pNR	-	D3	1460.82	1043.34	915.833	661.712	679.357	559.924	446.398	332.741	298.53	339.66	323.609	349.412	377.246	220.506	201.93	197.779	181.912	192.371	182.286	194.007	193.048	204.229	203.011	200.267	220.527	221.721	233.114	250.804	273.235	271.82	284.535	280.866	301.399	304.621	331.214	338.12	347.405	365.352	367.37	391.12	405.719	437.517	453.033	473.67	486.293	508.785
pDS-BiFC2	pNR	+	A7	875.258	821.005	903.321	1099.28	1568.84	1823.54	2055.51	2233.6	2543.6	2782.5	3120.27	3381.25	3554.76	3675.63	3832.56	3935.32	4006.41	4048.79	4030.63	4037.71	3955.92	3889.06	3770.8	3591.4	3484.61	3241.55	3147.53	2955.42	2842.37	2698.73	2622.79	2562.36	2505.04	2428.76	2362.21	2330.74	2280.48	2271.01	2212.3	2163.72	2165.93	2152.41	2128.21	2117.23	2118.93	2095
pDS-BiFC2	pNR	+	B7	1310.79	957.513	1025.87	1543.95	1830.14	2092.86	2333.81	2553.62	2798.22	2995.47	3450.56	3752.44	4035.82	4158.95	4253.52	4330.3	4424.49	4465.96	4439.04	4388.11	4288.51	4270.13	4111.35	3894.01	3799.88	3627.72	3392.92	3224.59	3135.17	2991.75	2917.38	2837.37	2740.39	2693.68	2617.73	2543.89	2496.27	2447.11	2410.22	2389.18	2361.2	2319.97	2317.1	2271.97	2244.32	2226.22
pDS-BiFC2	pNR	+	C7	1629.54	1326.83	1421.86	1626.16	2031.92	2181.6	2419.17	2634.74	2827.18	3205.99	3556.64	3762.05	4081.64	4123.9	4317.45	4345.69	4438.5	4439.02	4411.81	4438.96	4354.66	4301.85	4194.56	4034.39	3769.94	3632.2	3483.39	3280.65	3098.93	2978.97	2871.83	2780.49	2700.13	2603.72	2550.96	2448.12	2419.88	2400.21	2349.46	2337.15	2286.31	2274.76	2263.22	2190.02	2189.47	2167.78
pDS-BiFC2	pNR	+	D7	1418.73	1085.87	1318.3	1509.09	1893.43	2192.06	2400.63	2661.61	2852.98	3114.48	3539.57	3826.21	4038.02	4185.66	4371.99	4390.42	4558.88	4578.06	4594.41	4571.47	4497.15	4417.4	4255.9	4125.02	3946.11	3766.16	3547.24	3375.35	3195.98	3061.26	2960.16	2873.06	2765.56	2713.25	2633.57	2578.58	2530.92	2479.98	2435.55	2375.04	2374.61	2325.45	2298.3	2277.92	2271.28	2229.6
pDS-BiFC3	pDS-GFP	-	E4	2189.89	1546.93	1200.78	838.881	751.253	616.931	487.701	333.995	331.828	302.522	345.99	321.481	363.872	226.792	210.737	200	195.936	193.438	191.568	199.543	214.29	221.263	229.986	243.212	266.345	285.912	304.373	325.127	365.495	388.315	403.253	432.061	462.703	472.078	494.802	490.827	531.138	541.607	563.911	601.198	626.307	633.582	666.762	679.512	693.009	707.87
pDS-BiFC3	pDS-GFP	-	F4	1419.84	1011.08	696.899	734.033	458.353	363.603	321.849	252.805	253.81	251.174	256.358	300.384	335.193	190.806	189.74	175.214	173.11	168.685	184.357	194.63	199.55	203.435	211.467	239.129	263.655	286.975	304.341	343.934	355.16	404.316	401.123	430.719	443.209	463.919	484.204	508.803	534.449	554.855	591.957	624.958	649.61	684.832	704.582	733.605	728.276	726.548
pDS-BiFC3	pDS-GFP	-	G4	1773.12	1128.47	859.066	748.703	631.603	490.877	347.139	294.376	277.975	301.668	301.108	330.225	334.95	204.233	199.081	199.447	163.803	183.651	191.844	187.211	207.821	216.606	233.131	239.407	259.115	282.318	310.496	335.761	364.858	394.45	413.928	433.225	462.877	477.244	490.941	513.273	538.632	555.397	605.482	616.68	656.321	673.943	696.181	716.728	716.725	742.438
pDS-BiFC3	pDS-GFP	-	H4	1456.28	1028.83	754.328	651.594	507.621	430.135	347.669	256.752	237.134	248.613	268.097	277.476	319.245	177.504	166.172	195.412	163.653	175.905	171.163	190.459	200.698	190.127	219.8	246.202	253.371	289.734	313.739	358.371	371.801	395.192	419.375	450.973	471.916	503.301	524.962	557.475	593.546	626.858	665.653	704.841	735.648	755.881	785.321	800.945	810.132	826.634
pDS-BiFC3	pDS-GFP	+	E8	2004.65	1409.57	1344.25	1371.68	1415.28	1480.49	1468.73	1581.55	1793.59	2302.48	2932.83	3703.47	4591.12	5423.53	6164.15	6652.47	7080.56	7647.36	7931.17	8176.51	8218.22	8350.86	8261.86	8113.45	7887.02	7673.54	7480.6	7293.1	7143.58	7079.25	6977.56	6955.21	6855.33	6865.79	6775.8	6710.88	6733.89	6736.92	6674.16	6722.48	6713.17	6701.66	6723.08	6752.25	6824.74	6870.91
pDS-BiFC3	pDS-GFP	+	F8	1765.22	1482.3	1293.81	1236.83	1399.56	1374.43	1463.14	1545.34	1787.9	2329.1	2943.9	3872.28	4828.99	5720.5	6526.62	7272.63	7746.26	8052.29	8378.58	8542.29	8753.01	8699.98	8615.87	8639.22	8357.16	8161.41	7987.45	7683.55	7564.03	7497.96	7378.2	7309.63	7260.77	7294.6	7243.8	7226.02	7136.19	7170.98	7172.61	7197.22	7159.75	7174.58	7253.62	7234.39	7361.14	7423.54
pDS-BiFC3	pDS-GFP	+	G8	1582.22	1118.25	1036.98	1202.32	1260.81	1403.16	1435.07	1520.09	1781.61	2295.82	2926.11	3857.52	4851.25	5753.69	6572.44	7305.8	7785.16	8373.14	8717.54	8907.92	9201.23	9240.27	9281.7	9183.27	9058.72	8838.26	8616.52	8402.43	8311.41	8165.12	8044.69	8115.64	7984.68	7947.57	7922.29	7947.19	7914.34	7898.96	8047.43	7988.3	8024.5	7985.12	8069.83	8118.09	8255.41	8343.33
pDS-BiFC3	pDS-GFP	+	H8	1281.71	917.949	832.653	976.707	1182.94	1213.05	1369.41	1452	1720.21	2209.68	2913.41	3899.25	4870.56	5849.15	6737.23	7552.96	8163.92	8634.68	9093.3	9404.3	9799.04	9865.94	9939.54	9902.9	9779.15	9643.55	9438.45	9189.92	9108.55	8978.69	9002.36	9019.22	8975.99	8957.74	8830.7	8979.15	8921.14	8997.61	8986.55	9074.13	9161.91	9223.11	9262.35	9513.99	9841.5	10097.6
pDS-BiFC3	pNR	-	A4	1896.88	1110.12	848.649	587.647	455.644	405.877	249.409	222.357	197.713	223.525	263.562	289.385	304.137	179.33	156.768	151.291	147.563	151.904	168.19	163.874	189.06	187.935	199.62	213.33	217.479	241.049	251.084	276.727	293.652	315.153	329.371	341.368	359.667	363.612	379.41	387.123	422.992	427.691	441.414	457.275	477.692	486.749	491.201	506.157	520.631	528.983
pDS-BiFC3	pNR	-	B4	1339.18	901.852	625.414	528	434.337	363.76	303.948	201.107	199.479	212.775	232.503	253.56	275.174	160.037	140.26	126.483	147.432	152.669	154.539	158.967	146.377	157.056	181.225	196.345	199.63	223.534	225.449	256.947	267.057	287.915	296.412	310.236	325.832	352.936	365.959	377.021	380.397	411.421	414.922	424.516	445.203	448.049	469.658	482.616	493.041	503.541
pDS-BiFC3	pNR	-	C4	1610.23	1115.26	851.111	665.123	566.44	385.276	311.819	253.547	228.868	260.983	281.791	285.512	303.163	187.065	156.735	159.455	159.541	170.93	160.356	184.341	180.918	193.726	210.359	218.248	231.683	238.425	261.546	283.641	298.07	316.768	341.26	355.516	372.156	379	390.616	416.58	419.737	441.671	448.783	467.105	483.027	512.154	521.804	536.323	531.672	546.435
pDS-BiFC3	pNR	-	D4	1992.64	1423.66	1145.65	949.436	720.782	589.513	393.807	292.625	236.429	269.586	328.073	319.157	345.285	224.676	181.97	175.291	156.094	180.747	197.043	180.489	191.385	202.289	200.89	220.718	245.83	251.368	277.027	298.619	314.339	335.418	352.099	377.44	391.615	408.387	411.938	438.085	457.052	473.852	485.506	501.455	518.439	534.451	553.645	571.04	590.582	593.798
pDS-BiFC3	pNR	+	A8	1003.92	649.892	748.432	730.176	869.141	964.514	1067.52	1190.52	1454.29	2005.96	2726.2	3488.1	4332.25	5084.87	5639.34	6201.36	6584.88	6858.61	7057.17	7085.94	7078.02	7075.8	7045.99	6957.01	6834.64	6565.89	6375.17	6240.12	6185.9	6171.86	6105.39	6088.04	6071.47	6066.56	6038.42	6084.79	6086.61	6059.29	6133.17	6203.38	6214.59	6295.32	6314.49	6359.46	6423.53	6471.49
pDS-BiFC3	pNR	+	B8	1215.87	836.279	813.02	856.599	950.47	1058.69	1132.66	1244.08	1492.24	2014.92	2576.27	3309.28	4106.4	4799.08	5403.56	5913.57	6297.18	6785.63	7010.82	7026.47	7097.54	7126.35	7007.54	6830.51	6653.14	6522.39	6354.44	6158.37	6146.95	6120.92	6001.5	5954.2	5908.02	5879	5899.05	5859.33	5894.6	5848.42	5930.93	5890.89	5902.88	5923.21	5981.7	5984.9	6039.1	6044.04
pDS-BiFC3	pNR	+	C8	1153.81	882.135	744.371	908.571	973.949	1117.09	1173.25	1333.47	1523.45	2047.13	2565.35	3319	4004.57	4656.28	5196.62	5639.6	6100.84	6506.93	6800.83	7027.2	7127.27	7174.83	7032.83	6959.66	6815.39	6652.01	6521.33	6379.01	6275.06	6186.31	6113.11	6142.46	6053.52	6025.77	6042.25	6010.74	6018.09	6020.02	5989.4	5965.45	5895.04	5964.85	5946.6	5995.08	6036.53	6091.35
pDS-BiFC3	pNR	+	D8	1558.77	1245.97	930.799	1091.12	1119.37	1264.82	1352.17	1449.52	1552.57	2134.3	2766.95	3588.85	4398.55	5223.42	5897.4	6408.39	6770.34	7015.57	7107.06	7342.73	7704.73	7723.21	7586.2	7514.25	7344.76	7126.45	7002.7	6798.19	6710.18	6687.26	6624.9	6546.49	6463.18	6426.02	6407.22	6459.86	6430.31	6450.92	6450.28	6461.78	6410.13	6433.59	6434.34	6492.53	6526.64	6583.14
pDS-BiFC4	pDS-GFP	-	E5	3930.48	3307.27	2688.45	2073.12	1824.25	1456.21	1101.29	864.732	819.247	774.803	671.07	664.023	648.372	493.33	473.139	439.326	440.213	440.021	462.551	490.774	506.702	537.162	569.443	617.857	674.922	716.863	791.093	842.146	912.65	966.967	1004.87	1058.37	1100.91	1155.36	1178.46	1211.17	1261.01	1334.23	1385.64	1475.28	1531.7	1618.07	1699.37	1771.41	1837.16	1906.4
pDS-BiFC4	pDS-GFP	-	F5	3804.13	3463.52	2923.52	2145.57	1740.22	1412.37	1086.07	867.933	720.949	703.277	686.935	633.587	644.146	490.022	465.183	461.113	433.253	437.06	450.578	474.556	508.287	529.073	564.877	611.971	671.502	732.03	811.065	869.676	929.454	979.831	1053.76	1097.92	1164.77	1211.49	1249.26	1310.8	1372.14	1420.8	1508.2	1603.1	1677.19	1785.52	1884.73	1947.57	2019.41	2092.74
pDS-BiFC4	pDS-GFP	-	G5	4570.29	3550.63	2862.03	2339.82	1859.72	1460.82	1106.16	902.863	784.765	697.701	705.575	627.03	648.191	502.003	465.597	445.125	431.342	465.689	474.489	487.401	515.742	533.505	574.498	633.315	693.146	727.568	815.161	877.53	921.273	988.703	1050.25	1090.13	1157.09	1221.2	1252.05	1300.13	1346.76	1402.59	1466.55	1549.16	1642.47	1741.36	1831.8	1908.94	1987.49	2060.58
pDS-BiFC4	pDS-GFP	-	H5	4321.61	3374.31	2915.87	2230.05	1660.26	1485.51	1154.37	928.236	777.233	746.645	686.134	635.389	646.393	511.265	461.518	452.282	445.508	452.852	459.317	496.947	550.36	571.332	630.895	679.317	725.827	811.031	880.293	967.23	1028.5	1111.45	1163.33	1219.49	1266.6	1336.02	1417.92	1510.79	1615.1	1719.07	1846.76	1987.22	2093.01	2189.53	2286.92	2400.29	2488.59	2552.36
pDS-BiFC4	pDS-GFP	+	E9	5468.99	4514.96	3994.82	4357.53	5285.05	6475.26	7756.5	9231.48	10588	11937.8	13379.7	14340.1	15153	15977.5	16368.7	16662.3	16721.3	17058.7	16815.2	16921.6	16202.5	15796.2	15190.7	14667.3	14014.7	13471.5	13016.2	12511.6	12279.8	12081.9	11926.2	11648.1	11475.6	11371.6	11245.7	11041.4	10924.9	10804.8	10692.6	10617.2	10553.8	10575.1	10705.2	10652.9	10793	10759.5
pDS-BiFC4	pDS-GFP	+	F9	4905	4284.62	3796.62	4179.18	5354.9	6763.18	8204.82	9638.53	11177.2	12777.3	14680.3	16004.3	16844.1	17763.8	18452.9	19034.4	19173.7	19492.1	19472.7	19297	19105.5	18570.2	17960.1	17327.5	16258.1	15347.1	15173.6	14170.7	13879.1	13444.6	13175	12954	12584.9	12393.5	12267.3	11982.4	11951.9	11881.9	11745.4	11671.7	11528.3	11550.5	11618.2	11525.6	11657.4	11713.6
pDS-BiFC4	pDS-GFP	+	G9	5681.18	4873.75	4265.14	4479.2	5489.18	6739.6	8156.95	9654.46	11440.7	12788.1	14509.3	16074.4	17090.4	18031.1	18720	19193.3	19571.3	19830	19599.6	19400.7	19247.4	18499.5	17760.2	17021.4	16358.9	15603.2	15099	14640.8	14335	13975.3	13752	13529.8	13172.8	13086.2	12930.1	12833	12565.9	12485.7	12436.9	12414.2	12329.8	12386.2	12388.6	12368.4	12501.6	12539.2
pDS-BiFC4	pDS-GFP	+	H9	2797.25	2324.28	2490.97	3051.67	4230.75	5331.82	6856.65	8294.19	9814.99	11437	13431.8	15254.6	16030	17275.6	18037.4	18907.9	19372.5	19453	19395.9	19589.9	19302.9	18829.7	18316.9	17640.7	17140.6	16461.4	16073.9	15323.5	15022.9	14793.7	14421.3	14232	14006.7	13845.6	13675.9	13585.9	13462.5	13447.8	13318.1	13443.1	13407.7	13398.5	13549.3	13737.5	14127.1	14301.6
pDS-BiFC4	pNR	-	A5	3515.6	2615.54	2154.89	1591.67	1252.37	939.026	729.716	570.238	574.638	525.153	499.531	527.3	507.411	375.115	357.29	351.077	335.04	361.921	365.888	384.43	404.072	430.206	452.816	483.594	526.684	567.997	607.283	651.066	692.107	730.329	766.794	796.695	846.996	862.043	901.257	935.158	956.126	974.861	1005.78	1024.9	1067.14	1106.42	1136.3	1159.59	1217.26	1261.4
pDS-BiFC4	pNR	-	B5	2542.22	2114.92	1604.23	1350.07	1082.38	886.574	759.875	544.482	576.999	492.331	503.2	494.812	522.003	377.944	352.624	344.679	321.499	341.529	352.953	376.909	393.402	422.929	457.368	486.019	527.03	547.77	605.512	638.695	684.117	712.868	767.818	794.291	835.982	848.654	897.812	894.036	946.338	961.537	972.072	1007.86	1049.09	1075.46	1107.19	1161.62	1185	1230.61
pDS-BiFC4	pNR	-	C5	3384.81	2797.83	2235.44	1551.1	1331.27	1050.85	827.55	640.366	584.411	574.156	532.65	533.252	544.999	388.276	378.017	340.694	339.252	358.675	366.427	396.193	423.466	449.122	472.089	505.337	549.255	601.07	646.63	682.562	723.583	775.886	819.456	864.534	897.289	927.998	962.943	977.269	1023.73	1057.8	1093.62	1107.91	1166.5	1212.14	1249.44	1317.81	1352.45	1396.79
pDS-BiFC4	pNR	-	D5	2643.83	2080.54	1824.09	1595.48	1268.71	968.492	805.584	592.395	580.093	508.956	505.45	503.691	506.856	371.251	368.837	356.994	329.183	341.553	356.333	377.008	399.647	427.342	459.401	494.656	539.692	589.803	639.735	675.92	729.378	775.825	827.818	867.836	902.177	935.993	989.464	1000.72	1036.79	1077	1119.07	1173.59	1228.56	1270.85	1335.22	1362.47	1409.7	1441.03
pDS-BiFC4	pNR	+	A9	1830.74	1662.76	1814.77	2281.72	3232.03	4008.88	5018.23	5918.99	6956.54	7988.51	9006.12	9459.59	9821.88	10126.6	10204.4	10237	10099.8	9874.57	9623.45	9385.08	9026.11	8744.14	8350.57	7924.24	7638.61	7366.1	7190.78	7161.58	6981.62	6925.27	6799.55	6746.73	6701.03	6639.06	6566.27	6525.18	6546.18	6560.95	6657.32	6713.17	6774.67	6770.75	6783.68	6825.56	6903.58	7034.6
pDS-BiFC4	pNR	+	B9	2795.78	2331.64	2308.36	2708.94	3617.05	4701.98	5767.36	6872.32	7832.14	9240.86	9906.63	10281.9	10925.6	11135	11458.8	11423.1	11299.7	11182.9	10854.8	10530.1	10109.3	9627.26	9088.91	8645.82	8223.45	7916.97	7774.79	7609.35	7441.07	7331.99	7165.98	7154.72	7054.46	6985.17	6988.51	6873.27	6820.29	6871.87	6809.7	6776.08	6821.83	6868.57	6904.43	6896.16	6936.36	7016.1
pDS-BiFC4	pNR	+	C9	2272.85	2053.11	1995.97	2558.53	3461.52	4629.76	5627.24	6743.84	7729.79	9274.49	10244.9	10728.8	11295.9	11523.9	11848	11906.9	11891.2	11712.5	11320.8	10894	10492.1	9984.27	9423.3	8986.17	8613.62	8303.16	8094.39	7928.31	7814.39	7653.18	7516.44	7415.25	7318.87	7226.83	7186.11	7186.24	7212.46	7189.58	7143.79	7188.33	7156.4	7104.75	7146.42	7196.3	7224.57	7257.85
pDS-BiFC4	pNR	+	D9	3105.18	2493.11	2555.64	2914.29	3919.38	4875.75	6068.64	7358.48	8411.91	9792.71	11001.3	11498.9	12132.4	12631.9	12927.4	12929.5	12849.3	12512.1	12073.4	11616.9	11152.6	10585.3	9998.28	9599.69	9250.65	8846.76	8679.19	8372.04	8354.48	8100.93	8049.87	7948.99	7865.66	7697.07	7620.47	7518.68	7552.47	7438.37	7426.75	7395.66	7384.88	7396.48	7345.61	7348.96	7391.45	7401.12
[truncated: 11 more columns]

## Sheet: Fig1d-plotted-data
Mean YFP RFU/OD600
			Sensor plasmid (YFP RFU/OD600)
Time (h)	Generator	IPTG	pDS-BiFC1	pDS-BiFC2	pDS-BiFC3	pDS-BiFC4
0	pDS-GFP	-	1231.07	1661.11	1709.78	4156.63
0.25	pDS-GFP	-	680.354	1216.08	1178.83	3423.93
0.5	pDS-GFP	-	470.179	987.567	877.767	2847.47
0.75	pDS-GFP	-	386.515	910.727	743.303	2197.14
1	pDS-GFP	-	332.217	788.02	587.207	1771.11
1.25	pDS-GFP	-	255.585	604.036	475.387	1453.73
1.5	pDS-GFP	-	178.085	478.889	376.089	1111.97
1.75	pDS-GFP	-	131.244	395.391	284.482	890.941
2	pDS-GFP	-	150.256	365.724	275.187	775.549
2.25	pDS-GFP	-	193.659	371.061	275.994	730.607
2.49997	pDS-GFP	-	205.857	361.647	292.889	687.429
2.74997	pDS-GFP	-	226.958	357.378	307.391	640.007
2.99997	pDS-GFP	-	280.962	389.173	338.315	646.775
3.24997	pDS-GFP	-	136.617	272.338	199.834	499.155
3.49997	pDS-GFP	-	127.596	240.889	191.432	466.359
3.74997	pDS-GFP	-	124.845	211.736	192.518	449.461
3.99997	pDS-GFP	-	123.426	208.966	174.126	437.579
4.24997	pDS-GFP	-	128.915	214.283	180.42	448.906
4.49997	pDS-GFP	-	120.92	214.144	184.733	461.733
4.74997	pDS-GFP	-	123.438	209.653	192.961	487.419
4.99997	pDS-GFP	-	116.654	213.138	205.59	520.273
5.24997	pDS-GFP	-	121.149	218.131	207.858	542.768
5.49997	pDS-GFP	-	118.636	222.879	223.596	584.928
5.74997	pDS-GFP	-	126.567	228.382	241.987	635.615
5.99997	pDS-GFP	-	122.073	244.44	260.622	691.349
6.24994	pDS-GFP	-	122.619	263.029	286.235	746.873
6.49994	pDS-GFP	-	121.827	270.156	308.237	824.403
6.74994	pDS-GFP	-	128.056	283.585	340.798	889.146
6.99994	pDS-GFP	-	128.081	302.898	364.328	947.969
7.24994	pDS-GFP	-	127.985	322.16	395.568	1011.74
7.49994	pDS-GFP	-	130.731	335.781	409.42	1068.05
7.74994	pDS-GFP	-	131.987	347.5	436.745	1116.48
7.99994	pDS-GFP	-	132.167	360.342	460.176	1172.34
8.24994	pDS-GFP	-	135.355	368.117	479.135	1231.02
8.49994	pDS-GFP	-	136.96	382.957	498.727	1274.42
8.74994	pDS-GFP	-	137.009	397.232	517.594	1333.22
8.99994	pDS-GFP	-	141.987	416.844	549.441	1398.75
9.24994	pDS-GFP	-	146.136	431.162	569.679	1469.17
9.49992	pDS-GFP	-	144.51	455.573	606.751	1551.79
9.74994	pDS-GFP	-	146.444	480.917	636.919	1653.69
9.99992	pDS-GFP	-	154.617	508.623	666.971	1736.09
10.2499	pDS-GFP	-	152.057	537.729	687.059	1833.62
10.4999	pDS-GFP	-	156.264	564.749	713.211	1925.7
10.7499	pDS-GFP	-	155.521	594.578	732.697	2007.05
10.9999	pDS-GFP	-	157.767	618.007	737.035	2083.16
11.2499	pDS-GFP	-	155.554	639.554	750.872	2153.02
11.4999	pDS-GFP	-	163.323	658.117	770.903	2210
11.7499	pDS-GFP	-	163.986	687.667	778.559	2266.29
11.9999	pDS-GFP	-	164.223	715.198	781.971	2327.63
12.2499	pDS-GFP	-	167.598	726.262	779.059	2377.1
12.4999	pDS-GFP	-	169.267	745.335	788.784	2424.57
12.7499	pDS-GFP	-	168.41	755.974	796.314	2471.82
12.9999	pDS-GFP	-	173.631	773.974	799.746	2502.35
13.2499	pDS-GFP	-	170.003	786.669	802.287	2542.92
13.4999	pDS-GFP	-	173.787	796.117	804.209	2577.71
13.7499	pDS-GFP	-	175.275	818.736	808.878	2607.99
13.9999	pDS-GFP	-	172.988	822.881	810.985	2628.82
0	pDS-GFP	+	1199.81	1668.82	1658.45	4713.1
0.25	pDS-GFP	+	857.228	1462.52	1232.02	3999.4
0.5	pDS-GFP	+	624.321	1465.19	1126.92	3636.89
0.75	pDS-GFP	+	576.548	1703.7	1196.88	4016.89
1	pDS-GFP	+	543.582	2031.96	1314.65	5089.97
1.25	pDS-GFP	+	553.305	2346.02	1367.78	6327.46
1.5	pDS-GFP	+	511.014	2656.31	1434.09	7743.73
1.75	pDS-GFP	+	512.149	2836.87	1524.75	9204.67
2	pDS-GFP	+	656.85	3076.46	1770.83	10755.2
2.25	pDS-GFP	+	907.573	3333.01	2284.27	12235.1
2.49997	pDS-GFP	+	1274.14	3696.39	2929.06	14000.3
2.74997	pDS-GFP	+	1653.76	3997.34	3833.13	15418.4
2.99997	pDS-GFP	+	2054.61	4182.07	4785.48	16279.4
3.24997	pDS-GFP	+	2390.9	4348.02	5686.72	17262
3.49997	pDS-GFP	+	2687.23	4530.76	6500.11	17894.8
3.74997	pDS-GFP	+	2923.91	4658.52	7195.97	18449.5
3.99997	pDS-GFP	+	3114.27	4679.06	7693.97	18709.7
4.24997	pDS-GFP	+	3268.14	4659.25	8176.87	18958.5
4.49997	pDS-GFP	+	3403.6	4610.46	8530.15	18820.9
4.74997	pDS-GFP	+	3418.57	4509.6	8757.75	18802.3
4.99997	pDS-GFP	+	3469.16	4386.61	8992.88	18464.6
5.24997	pDS-GFP	+	3481.38	4172.19	9039.26	17923.9
5.49997	pDS-GFP	+	3456.43	3959.85	9024.74	17307
5.74997	pDS-GFP	+	3403.7	3809.14	8959.71	16664.2
5.99997	pDS-GFP	+	3358.23	3617.58	8770.51	15943.1
6.24994	pDS-GFP	+	3263.24	3437.18	8579.19	15220.8
6.49994	pDS-GFP	+	3214.59	3307.97	8380.76	14840.7
6.74994	pDS-GFP	+	3095.03	3166.63	8142.25	14161.7
6.99994	pDS-GFP	+	3040.61	3041.8	8031.89	13879.2
7.24994	pDS-GFP	+	2991.13	2956.25	7930.26	13573.9
7.49994	pDS-GFP	+	2961.51	2902.66	7850.7	13318.6
7.74994	pDS-GFP	+	2939.38	2808.92	7849.92	13091
7.99994	pDS-GFP	+	2896.02	2769.35	7769.19	12810
8.24994	pDS-GFP	+	2881.2	2704.63	7766.42	12674.2
8.49994	pDS-GFP	+	2844.66	2660.04	7693.15	12529.8
8.74994	pDS-GFP	+	2815.67	2622.79	7715.81	12360.7
8.99994	pDS-GFP	+	2788.13	2575.24	7676.39	12226.3
9.24994	pDS-GFP	+	2774.96	2561.96	7701.12	12155.1
9.49992	pDS-GFP	+	2760.6	2529.34	7720.19	12048.2
9.74994	pDS-GFP	+	2742.78	2498.21	7745.53	12036.6
9.99992	pDS-GFP	+	2755.04	2509.2	7764.83	11954.9
10.2499	pDS-GFP	+	2759.65	2491.4	7771.12	11977.6
10.4999	pDS-GFP	+	2757.2	2487.4	7827.22	12065.3
10.7499	pDS-GFP	+	2751.71	2496.5	7904.68	12071.1
10.9999	pDS-GFP	+	2809.4	2531.31	8070.7	12269.8
11.2499	pDS-GFP	+	2812.75	2539.08	8183.84	12328.5
11.4999	pDS-GFP	+	2848.85	2590.39	8320.43	12488.2
11.7499	pDS-GFP	+	2929.55	2631.83	8553.67	12757.7
11.9999	pDS-GFP	+	2964.24	2694.56	8779.62	12964.5
12.2499	pDS-GFP	+	3006.41	2737.98	9023.09	13195.6
12.4999	pDS-GFP	+	3072.47	2780.11	9215.03	13413.7
12.7499	pDS-GFP	+	3111.77	2843.97	9446.75	13613.7
12.9999	pDS-GFP	+	3168.59	2889.97	9632.48	13851
13.2499	pDS-GFP	+	3204.96	2930.71	9841.62	14009.1
13.4999	pDS-GFP	+	3243.56	2979.73	10036.8	14224.8
13.7499	pDS-GFP	+	3276.64	3024.69	10206	14398.9
13.9999	pDS-GFP	+	3324.95	3085.1	10390.2	14632.2
0	pNR	-	968.156	1405.86	1709.73	3021.61
0.25	pNR	-	537.277	1045.7	1137.72	2402.21
0.5	pNR	-	425.071	878.6	867.705	1954.66
0.75	pNR	-	311.053	702.438	682.552	1522.08
1	pNR	-	252.43	608.443	544.301	1233.68
1.25	pNR	-	156.448	499.199	436.106	961.237
1.5	pNR	-	135.975	395.339	314.746	780.681
1.75	pNR	-	112.638	299.14	242.409	586.87
2	pNR	-	120.094	285.434	215.622	579.035
2.25	pNR	-	151.615	305.071	241.717	525.149
2.49997	pNR	-	184.427	303.88	276.482	510.208
2.74997	pNR	-	202.021	319.233	286.904	514.764
2.99997	pNR	-	259.464	352.227	306.94	520.317
3.24997	pNR	-	123.01	216.109	187.777	378.146
3.49997	pNR	-	107.932	187.021	158.933	364.192
3.74997	pNR	-	102.337	173.358	153.13	348.361
3.99997	pNR	-	100.219	169.931	152.658	331.243
4.24997	pNR	-	98.9084	173.35	164.062	350.92
4.49997	pNR	-	98.6675	174.21	170.032	360.4
4.74997	pNR	-	104.926	175.604	171.918	383.635
4.99997	pNR	-	99.7072	179.615	176.935	405.147
5.24997	pNR	-	98.6482	183.863	185.251	432.4
5.49997	pNR	-	97.1945	185.328	198.023	460.419
5.74997	pNR	-	99.7964	196.185	212.16	492.401
5.99997	pNR	-	101.21	208.634	223.656	535.665
6.24994	pNR	-	106.305	210.936	238.594	576.66
6.49994	pNR	-	104.704	223.581	253.776	624.79
6.74994	pNR	-	109.461	231.959	278.984	662.061
6.99994	pNR	-	108.58	246.1	293.279	707.296
7.24994	pNR	-	112.926	252.72	313.813	748.727
7.49994	pNR	-	109.107	259.978	329.786	795.472
7.74994	pNR	-	114.668	269.551	346.14	830.839
7.99994	pNR	-	114.441	274.302	362.318	870.611
8.24994	pNR	-	116.318	283.529	375.984	893.672
8.49994	pNR	-	112.27	301.78	386.981	937.869
8.74994	pNR	-	118.438	305.223	404.702	951.796
8.99994	pNR	-	122.699	312.869	420.045	990.746
9.24994	pNR	-	117.957	323.106	438.659	1017.8
9.49992	pNR	-	118.991	330.307	447.656	1047.64
9.74994	pNR	-	124.658	342.527	462.588	1078.56
9.99992	pNR	-	126.742	358.735	481.09	1127.82
10.2499	pNR	-	125.248	375.197	495.351	1166.22
10.4999	pNR	-	129.531	385.264	509.077	1207.04
10.7499	pNR	-	128.073	399.455	524.034	1250.37
10.9999	pNR	-	131.83	418.453	533.981	1291.1
11.2499	pNR	-	137.409	426.373	543.189	1332.46
11.4999	pNR	-	135.598	442.429	552.05	1359.88
11.7499	pNR	-	139.033	457.04	560.289	1398.38
11.9999	pNR	-	140.634	468.124	565.126	1439.72
12.2499	pNR	-	143.133	482.583	569.789	1462.61
12.4999	pNR	-	142.304	494.158	568.862	1488.09
12.7499	pNR	-	143.911	508.417	572.636	1511.6
12.9999	pNR	-	141.739	515.515	577.134	1533.6
13.2499	pNR	-	148.063	523.146	577.676	1541.63
13.4999	pNR	-	151.555	535.498	586.158	1564.7
13.7499	pNR	-	143.409	539.655	584.047	1579.39
13.9999	pNR	-	147.373	554.278	580.375	1597.35
0	pNR	+	848.348	1308.58	1233.09	2501.14
0.25	pNR	+	456.962	1047.8	903.568	2135.16
0.5	pNR	+	431.139	1167.34	809.155	2168.69
0.75	pNR	+	479.335	1444.62	896.617	2615.87
1	pNR	+	436.078	1831.08	978.233	3557.49
1.25	pNR	+	436.408	2072.52	1101.28	4554.09
1.5	pNR	+	413.446	2302.28	1181.4	5620.36
1.75	pNR	+	430.854	2520.89	1304.4	6723.41
2	pNR	+	554.981	2755.5	1505.64	7732.6
2.25	pNR	+	788.933	3024.61	2050.57	9074.14
2.49997	pNR	+	1061.91	3416.76	2658.69	10039.8
2.74997	pNR	+	1369.49	3680.49	3426.31	10492.3
2.99997	pNR	+	1698.45	3927.56	4210.44	11044
3.24997	pNR	+	1992.69	4036.04	4940.91	11354.4
3.49997	pNR	+	2208.06	4193.88	5534.23	11609.7
3.74997	pNR	+	2406.42	4250.43	6040.73	11624.1
3.99997	pNR	+	2536.99	4357.07	6438.31	11535
4.24997	pNR	+	2653.03	4382.96	6791.69	11320.5
4.49997	pNR	+	2711.14	4368.97	6993.97	10968.1
4.74997	pNR	+	2725.19	4359.06	7120.58	10606.5
4.99997	pNR	+	2714.32	4274.06	7251.89	10195
5.24997	pNR	+	2711.03	4219.61	7275.04	9735.24
5.49997	pNR	+	2668.37	4083.15	7168.14	9215.26
5.74997	pNR	+	2611.59	3911.21	7065.36	8788.98
5.99997	pNR	+	2542	3750.13	6911.98	8431.58
6.24994	pNR	+	2457.12	3566.91	6716.68	8108.25
6.49994	pNR	+	2374.86	3392.77	6563.41	7934.78
6.74994	pNR	+	2294.03	3209	6393.92	7767.82
6.99994	pNR	+	2249.34	3068.11	6329.52	7647.89
7.24994	pNR	+	2223.16	2932.68	6291.59	7502.84
7.49994	pNR	+	2186.51	2843.04	6211.22	7382.96
7.74994	pNR	+	2167.28	2763.32	6182.8	7316.42
7.99994	pNR	+	2121.39	2677.78	6124.05	7235.01
8.24994	pNR	+	2102.77	2609.85	6099.34	7137.03
8.49994	pNR	+	2077.35	2541.12	6096.73	7090.34
8.74994	pNR	+	2062.8	2475.33	6103.68	7025.84
8.99994	pNR	+	2052.81	2431.89	6107.4	7032.85
9.24994	pNR	+	2048.12	2399.58	6094.66	7015.19
9.49992	pNR	+	2043.35	2351.88	6125.94	7009.39
9.74994	pNR	+	2040.04	2316.27	6130.38	7018.31
9.99992	pNR	+	2033.82	2297.01	6105.66	7034.44
10.2499	pNR	+	2025.75	2268.15	6154.24	7035.14
10.4999	pNR	+	2028.1	2251.71	6169.28	7045.03
10.7499	pNR	+	2029.05	2214.29	6208	7066.75
10.9999	pNR	+	2050.21	2206	6256.45	7113.99
11.2499	pNR	+	2057.04	2179.65	6297.51	7177.42
11.4999	pNR	+	2078.11	2182.42	6363.27	7285.72
11.7499	pNR	+	2118	2167.28	6448.01	7366.03
11.9999	pNR	+	2147.39	2171.81	6567.43	7480.32
12.2499	pNR	+	2167.74	2172.39	6691	7631
12.4999	pNR	+	2219.12	2188.26	6878.79	7780.04
12.7499	pNR	+	2255.24	2211.28	7043.83	7891.3
12.9999	pNR	+	2290.31	2221.61	7265.62	8054.6
13.2499	pNR	+	2332.89	2265.65	7428.89	8194.24
13.4999	pNR	+	2348.19	2310.6	7622.57	8337.46
13.7499	pNR	+	2384.51	2326.35	7805.31	8472.11
13.9999	pNR	+	2424.2	2357.77	7985.42	8571.24

## Sheet: Fig1e
YFP RFU/OD600 at 4.5 h
Sensor	Condition	YFP RFU/OD600
pDS-BiFC1	pNR	2606.55
pDS-BiFC1	pNR	2731.41
pDS-BiFC1	pNR	2737.15
pDS-BiFC1	pNR	2769.44
pDS-BiFC1	pDS-GFP	2943.18
pDS-BiFC1	pDS-GFP	3373.62
pDS-BiFC1	pDS-GFP	3387.83
pDS-BiFC1	pDS-GFP	3909.77
pDS-BiFC2	pNR	4030.63
pDS-BiFC2	pNR	4439.04
pDS-BiFC2	pNR	4411.81
pDS-BiFC2	pNR	4594.41
pDS-BiFC2	pDS-GFP	3916.63
pDS-BiFC2	pDS-GFP	4427.75
pDS-BiFC2	pDS-GFP	4749.21
pDS-BiFC2	pDS-GFP	5348.26
pDS-BiFC3	pNR	7057.17
pDS-BiFC3	pNR	7010.82
pDS-BiFC3	pNR	6800.83
pDS-BiFC3	pNR	7107.06
pDS-BiFC3	pDS-GFP	7931.17
pDS-BiFC3	pDS-GFP	8378.58
pDS-BiFC3	pDS-GFP	8717.54
pDS-BiFC3	pDS-GFP	9093.3
pDS-BiFC4	pNR	9623.45
pDS-BiFC4	pNR	10854.8
pDS-BiFC4	pNR	11320.8
pDS-BiFC4	pNR	12073.4
pDS-BiFC4	pDS-GFP	16815.2
pDS-BiFC4	pDS-GFP	19472.7
pDS-BiFC4	pDS-GFP	19599.6
pDS-BiFC4	pDS-GFP	19395.9

## Sheet: Fig1f-raw-data
Application: Tecan i-control				Tecan i-control , 1.11.1.0
Device: infinite 200Pro				Serial number: 1602000080				Serial number of connected stacker:
Firmware: V_3.40_01/15_Infinite (Dec 23 2014/12.45.11)				MAI, V_3.40_01/15_Infinite (Dec 23 2014/12.45.11)
Date:	2024-05-28
Time:	2:01:24 PM
System				DESKTOP-R891HJ3
User				DESKTOP-R891HJ3\Barrick Lab
Plate				Greiner 96 Flat Bottom Transparent Polystyrene Cat. No.: 655101/655161/655192 [GRE96ft.pdfx]
Plate-ID (Stacker)
Wait (Plate)				On	Target Temperature: 37 °C
Wait (Plate Temperature)				Valid Range: 36.5 - 37.7 °C
List of actions in this measurement script:
Kinetic
Shaking (Orbital) Duration:				780	s
Shaking (Orbital) Amplitude:				3	mm
Fluorescence
Absorbance
2 Labels
Kinetic Measurement
Kinetic duration				14:00:00
Interval Time				00:15:00
Mode				Fluorescence Top Reading
Excitation Wavelength				500	nm
Emission Wavelength				538	nm
Excitation Bandwidth				9	nm
Emission Bandwidth				20	nm
Gain				90	Manual
Number of Flashes				11
Integration Time				26	µs
Lag Time				0	µs
Settle Time				0	ms
Z-Position (Manual)				20800	µm
Mode				Absorbance
Wavelength				600	nm
Bandwidth				9	nm
Number of Flashes				25
Settle Time				0	ms
Part of Plate				B2-F11; G2-G6
Start Time:	5/28/2024 2:01:24 PM
YFP RFU reading																													Selected time-point
		Cycle Nr.	1	2	3	4	5	6	7	8	9	10	11	12	13	14	15	16	17	18	19	20	21	22	23	24	25	26	27	28	29	30	31	32	33	34	35	36	37	38	39	40	41	42	43	44	45	46	47
Sensor	[IPTG]	Time [s]	0	900	1800	2700	3600	4500	5400	6299.9	7199.9	8099.9	8999.9	9899.9	10799.9	11699.9	12599.9	13499.9	14399.9	15299.9	16199.9	17099.9	17999.9	18899.9	19799.9	20699.8	21599.8	22499.8	23399.8	24299.8	25199.8	26099.8	26999.8	27899.8	28799.8	29699.8	30599.8	31499.8	32399.8	33299.8	34199.7	35099.7	35999.7	36899.7	37799.7	38699.7	39599.7	40499.7	41399.7
pDR-BiFC5	0	C2	84.6	143.6	172.6	279.6	364.6	539.6	740.6	971.6	1068.6	1252.6	1376.6	1463.6	1683.6	1846.6	2023.6	2167.6	2350.6	2537.6	2722.6	2902.6	3099.6	3352.6	3585.6	3750.6	3935.6	4155.6	4264.6	4421.6	4460.6	4498.6	4588.6	4646.6	4704.6	4762.6	4757.6	4825.6	4772.6	4850.6	4873.6	4885.6	4853.6	4915.6	4979.6	4927.6	4954.6	4995.6	4945.6
pDR-BiFC5	0	C3	62.6	115.6	163.6	236.6	332.6	453.6	666.6	857.6	985.6	1198.6	1319.6	1441.6	1624.6	1767.6	1999.6	2145.6	2355.6	2520.6	2733.6	2927.6	3174.6	3387.6	3594.6	3800.6	3979.6	4185.6	4272.6	4372.6	4539.6	4533.6	4615.6	4667.6	4685.6	4757.6	4762.6	4795.6	4802.6	4831.6	4874.6	4893.6	4880.6	4913.6	4928.6	4922.6	4916.6	4957.6	4989.6
pDR-BiFC5	0	C4	82.6	114.6	181.6	235.6	353.6	488.6	676.6	893.6	1017.6	1185.6	1316.6	1408.6	1581.6	1769.6	1959.6	2129.6	2297.6	2484.6	2674.6	2838.6	3032.6	3246.6	3481.6	3688.6	3844.6	4035.6	4156.6	4246.6	4337.6	4471.6	4532.6	4573.6	4597.6	4658.6	4700.6	4716.6	4755.6	4751.6	4749.6	4796.6	4825.6	4844.6	4857.6	4868.6	4927.6	4921.6	4936.6
pDR-BiFC5	0	C5	70.6	95.6	161.6	227.6	324.6	495.6	678.6	899.6	985.6	1153.6	1321.6	1407.6	1550.6	1763.6	1913.6	2076.6	2260.6	2401.6	2620.6	2778.6	2954.6	3187.6	3354.6	3561.6	3773.6	3956.6	4048.6	4194.6	4304.6	4350.6	4396.6	4458.6	4542.6	4540.6	4598.6	4589.6	4676.6	4647.6	4675.6	4699.6	4726.6	4721.6	4741.6	4795.6	4804.6	4804.6	4824.6
pDR-BiFC5	0	C6	86.6	116.6	162.6	231.6	328.6	464.6	652.6	912.6	1004.6	1180.6	1327.6	1430.6	1628.6	1783.6	1923.6	2088.6	2259.6	2393.6	2614.6	2769.6	2960.6	3154.6	3350.6	3528.6	3752.6	3917.6	4045.6	4154.6	4229.6	4316.6	4376.6	4409.6	4441.6	4509.6	4493.6	4511.6	4556.6	4599.6	4586.6	4585.6	4655.6	4646.6	4683.6	4678.6	4660.6	4752.6	4717.6
pDR-BiFC6	0	C7	23.6	46.6	78.6	101.6	175.6	253.6	363.6	478.6	502.6	584.6	632.6	722.6	779.6	872.6	925.6	992.6	1063.6	1117.6	1181.6	1268.6	1320.6	1373.6	1402.6	1495.6	1547.6	1589.6	1640.6	1654.6	1709.6	1732.6	1740.6	1758.6	1767.6	1784.6	1808.6	1827.6	1814.6	1800.6	1830.6	1839.6	1838.6	1830.6	1839.6	1880.6	1871.6	1887.6	1926.6
pDR-BiFC6	0	C8	16.6	32.6	47.6	91.6	155.6	221.6	315.6	480.6	477.6	557.6	636.6	673.6	776.6	864.6	920.6	964.6	1067.6	1074.6	1205.6	1247.6	1341.6	1382.6	1448.6	1495.6	1545.6	1596.6	1596.6	1648.6	1665.6	1662.6	1703.6	1712.6	1729.6	1723.6	1752.6	1757.6	1773.6	1781.6	1768.6	1780.6	1778.6	1802.6	1821.6	1839.6	1833.6	1838.6	1843.6
pDR-BiFC6	0	C9	18.6	34.6	56.6	89.6	178.6	257.6	358.6	476.6	482.6	563.6	634.6	676.6	774.6	857.6	910.6	1000.6	1047.6	1138.6	1183.6	1245.6	1342.6	1369.6	1393.6	1450.6	1486.6	1552.6	1579.6	1631.6	1635.6	1658.6	1673.6	1708.6	1695.6	1738.6	1741.6	1741.6	1748.6	1784.6	1771.6	1782.6	1784.6	1753.6	1791.6	1819.6	1826.6	1833.6	1839.6
pDR-BiFC6	0	C10	-2.4	38.6	71.6	93.6	162.6	246.6	350.6	463.6	471.6	505.6	562.6	622.6	675.6	728.6	810.6	857.6	912.6	966.6	1027.6	1093.6	1161.6	1191.6	1232.6	1271.6	1293.6	1353.6	1378.6	1394.6	1462.6	1476.6	1495.6	1508.6	1527.6	1558.6	1551.6	1582.6	1561.6	1590.6	1586.6	1617.6	1607.6	1616.6	1594.6	1626.6	1628.6	1638.6	1622.6
pDR-BiFC6	0	C11	17.6	50.6	58.6	118.6	179.6	287.6	358.6	483.6	487.6	527.6	578.6	614.6	711.6	790.6	816.6	890.6	907.6	985.6	1044.6	1108.6	1145.6	1202.6	1248.6	1268.6	1322.6	1377.6	1403.6	1451.6	1450.6	1490.6	1515.6	1516.6	1569.6	1554.6	1542.6	1583.6	1580.6	1603.6	1619.6	1610.6	1611.6	1627.6	1637.6	1621.6	1660.6	1656.6	1666.6
pDR-BiFC5	0.1	D2	86.6	152.6	245.6	347.6	453.6	629.6	840.6	1083.6	1369.6	1566.6	1735.6	1979.6	2142.6	2362.6	2549.6	2811.6	3039.6	3228.6	3480.6	3608.6	3766.6	3935.6	4095.6	4229.6	4426.6	4630.6	4793.6	5015.6	5231.6	5318.6	5456.6	5498.6	5570.6	5590.6	5621.6	5600.6	5660.6	5696.6	5731.6	5752.6	5723.6	5782.6	5780.6	5749.6	5731.6	5746.6	5834.6
pDR-BiFC5	0.1	D3	80.6	157.6	235.6	342.6	467.6	638.6	841.6	1062.6	1325.6	1564.6	1731.6	1911.6	2107.6	2311.6	2491.6	2706.6	2913.6	3099.6	3294.6	3433.6	3608.6	3805.6	3923.6	4079.6	4205.6	4421.6	4565.6	4835.6	4974.6	5168.6	5236.6	5332.6	5404.6	5405.6	5553.6	5569.6	5565.6	5650.6	5630.6	5694.6	5706.6	5664.6	5734.6	5703.6	5735.6	5682.6	5736.6
pDR-BiFC5	0.1	D4	67.6	142.6	215.6	301.6	449.6	606.6	813.6	1017.6	1289.6	1505.6	1656.6	1900.6	2096.6	2293.6	2481.6	2700.6	2932.6	3128.6	3387.6	3543.6	3722.6	3872.6	4038.6	4191.6	4337.6	4504.6	4680.6	4907.6	5037.6	5275.6	5298.6	5417.6	5500.6	5521.6	5522.6	5587.6	5646.6	5692.6	5732.6	5682.6	5775.6	5697.6	5691.6	5765.6	5763.6	5716.6	5769.6
pDR-BiFC5	0.1	D5	58.6	138.6	216.6	326.6	441.6	585.6	791.6	1027.6	1290.6	1468.6	1633.6	1870.6	2076.6	2271.6	2442.6	2620.6	2880.6	3045.6	3301.6	3462.6	3640.6	3796.6	3911.6	4076.6	4245.6	4406.6	4596.6	4811.6	4946.6	5120.6	5191.6	5263.6	5379.6	5494.6	5507.6	5484.6	5524.6	5546.6	5647.6	5638.6	5574.6	5666.6	5650.6	5659.6	5678.6	5622.6	5660.6
pDR-BiFC5	0.1	D6	66.6	147.6	228.6	332.6	437.6	597.6	818.6	1029.6	1285.6	1495.6	1663.6	1866.6	2072.6	2180.6	2377.6	2591.6	2764.6	2939.6	3135.6	3341.6	3489.6	3642.6	3808.6	3930.6	4064.6	4196.6	4398.6	4538.6	4771.6	4949.6	5061.6	5110.6	5205.6	5327.6	5315.6	5307.6	5421.6	5484.6	5479.6	5462.6	5509.6	5492.6	5478.6	5539.6	5544.6	5521.6	5549.6
pDR-BiFC6	0.1	D7	8.6	65.6	126.6	205.6	273.6	364.6	497.6	637.6	800.6	933.6	999.6	1108.6	1208.6	1289.6	1401.6	1508.6	1591.6	1671.6	1774.6	1865.6	1922.6	2022.6	2077.6	2122.6	2172.6	2227.6	2323.6	2408.6	2500.6	2566.6	2651.6	2672.6	2752.6	2739.6	2802.6	2833.6	2848.6	2836.6	2901.6	2886.6	2898.6	2892.6	2932.6	2916.6	2950.6	2900.6	2961.6
pDR-BiFC6	0.1	D8	12.6	44.6	113.6	169.6	252.6	335.6	463.6	619.6	747.6	875.6	941.6	1039.6	1147.6	1242.6	1340.6	1406.6	1561.6	1647.6	1729.6	1787.6	1861.6	1968.6	2036.6	2034.6	2113.6	2174.6	2231.6	2351.6	2383.6	2448.6	2514.6	2551.6	2613.6	2597.6	2648.6	2677.6	2691.6	2692.6	2757.6	2747.6	2744.6	2736.6	2772.6	2760.6	2777.6	2763.6	2814.6
pDR-BiFC6	0.1	D9	11.6	61.6	140.6	205.6	276.6	375.6	507.6	636.6	788.6	885.6	951.6	1065.6	1180.6	1257.6	1338.6	1467.6	1574.6	1652.6	1736.6	1825.6	1910.6	1952.6	2015.6	2083.6	2114.6	2185.6	2260.6	2358.6	2410.6	2489.6	2530.6	2568.6	2643.6	2641.6	2663.6	2698.6	2705.6	2760.6	2744.6	2770.6	2796.6	2749.6	2779.6	2803.6	2760.6	2816.6	2805.6
pDR-BiFC6	0.1	D10	31.6	82.6	139.6	189.6	294.6	384.6	519.6	664.6	776.6	880.6	965.6	1061.6	1152.6	1283.6	1351.6	1459.6	1560.6	1621.6	1706.6	1780.6	1873.6	1890.6	1971.6	2011.6	2072.6	2120.6	2197.6	2282.6	2354.6	2397.6	2482.6	2525.6	2563.6	2555.6	2652.6	2622.6	2673.6	2703.6	2700.6	2717.6	2720.6	2736.6	2737.6	2716.6	2758.6	2756.6	2766.6
pDR-BiFC6	0.1	D11	19.6	56.6	125.6	208.6	277.6	385.6	519.6	644.6	792.6	886.6	976.6	1046.6	1149.6	1259.6	1346.6	1455.6	1537.6	1626.6	1755.6	1790.6	1855.6	1916.6	1985.6	2034.6	2115.6	2138.6	2196.6	2285.6	2382.6	2413.6	2473.6	2524.6	2583.6	2570.6	2612.6	2685.6	2660.6	2692.6	2678.6	2714.6	2701.6	2731.6	2767.6	2759.6	2754.6	2760.6	2771.6
pDR-BiFC5	0.3	E2	130.6	214.6	323.6	462.6	599.6	773.6	952.6	1204.6	1460.6	1698.6	1912.6	2161.6	2416.6	2628.6	2897.6	3085.6	3434.6	3749.6	3972.6	4243.6	4444.6	4639.6	4871.6	5089.6	5262.6	5430.6	5550.6	5765.6	5890.6	6106.6	6296.6	6400.6	6575.6	6650.6	6653.6	6732.6	6749.6	6778.6	6762.6	6845.6	6868.6	6840.6	6886.6	6904.6	6939.6	7019.6	6932.6
pDR-BiFC5	0.3	E3	114.6	212.6	326.6	452.6	583.6	734.6	959.6	1188.6	1449.6	1721.6	1955.6	2166.6	2435.6	2670.6	2945.6	3172.6	3450.6	3780.6	4084.6	4361.6	4559.6	4778.6	4951.6	5194.6	5361.6	5540.6	5726.6	5923.6	6040.6	6263.6	6370.6	6478.6	6605.6	6689.6	6745.6	6788.6	6828.6	6867.6	6904.6	6890.6	6977.6	6970.6	7005.6	6939.6	6951.6	7039.6	7025.6
pDR-BiFC5	0.3	E4	94.6	193.6	289.6	399.6	530.6	717.6	883.6	1134.6	1370.6	1652.6	1894.6	2117.6	2345.6	2560.6	2834.6	3073.6	3366.6	3667.6	3971.6	4217.6	4415.6	4681.6	4895.6	5100.6	5281.6	5501.6	5617.6	5782.6	5936.6	6129.6	6308.6	6402.6	6483.6	6523.6	6702.6	6640.6	6793.6	6765.6	6818.6	6873.6	6840.6	6863.6	6897.6	6882.6	6910.6	6943.6	6980.6
pDR-BiFC5	0.3	E5	90.6	175.6	289.6	396.6	559.6	697.6	884.6	1103.6	1376.6	1641.6	1813.6	2048.6	2310.6	2529.6	2762.6	3003.6	3301.6	3520.6	3830.6	4055.6	4336.6	4545.6	4772.6	4968.6	5070.6	5290.6	5433.6	5632.6	5820.6	5973.6	6138.6	6243.6	6349.6	6437.6	6419.6	6554.6	6594.6	6604.6	6641.6	6693.6	6651.6	6728.6	6751.6	6714.6	6786.6	6819.6	6866.6
pDR-BiFC5	0.3	E6	110.6	216.6	305.6	443.6	562.6	735.6	935.6	1157.6	1395.6	1660.6	1862.6	2059.6	2345.6	2546.6	2779.6	2995.6	3243.6	3523.6	3764.6	4018.6	4228.6	4452.6	4668.6	4868.6	4977.6	5175.6	5292.6	5523.6	5614.6	5779.6	5931.6	6101.6	6224.6	6343.6	6357.6	6459.6	6445.6	6540.6	6512.6	6575.6	6595.6	6687.6	6591.6	6590.6	6716.6	6768.6	6730.6
pDR-BiFC6	0.3	E7	44.6	104.6	171.6	248.6	334.6	430.6	537.6	699.6	837.6	1010.6	1125.6	1223.6	1361.6	1478.6	1619.6	1751.6	1903.6	2009.6	2145.6	2238.6	2358.6	2470.6	2563.6	2643.6	2733.6	2777.6	2811.6	2916.6	2949.6	3067.6	3094.6	3103.6	3175.6	3194.6	3234.6	3232.6	3285.6	3320.6	3305.6	3295.6	3345.6	3349.6	3338.6	3333.6	3318.6	3346.6	3358.6
pDR-BiFC6	0.3	E8	49.6	98.6	196.6	273.6	349.6	451.6	593.6	695.6	862.6	1038.6	1119.6	1235.6	1342.6	1485.6	1574.6	1711.6	1825.6	1974.6	2086.6	2198.6	2241.6	2370.6	2453.6	2515.6	2577.6	2653.6	2700.6	2784.6	2853.6	2867.6	2947.6	2997.6	3055.6	3106.6	3043.6	3108.6	3171.6	3179.6	3151.6	3212.6	3169.6	3208.6	3213.6	3207.6	3261.6	3222.6	3258.6
pDR-BiFC6	0.3	E9	50.6	136.6	212.6	274.6	377.6	488.6	596.6	750.6	901.6	1030.6	1121.6	1212.6	1343.6	1457.6	1537.6	1676.6	1801.6	1896.6	2004.6	2103.6	2179.6	2313.6	2332.6	2444.6	2485.6	2572.6	2623.6	2721.6	2767.6	2775.6	2829.6	2859.6	2900.6	2968.6	2993.6	2995.6	3046.6	3059.6	3067.6	3125.6	3105.6	3129.6	3125.6	3187.6	3193.6	3185.6	3201.6
pDR-BiFC6	0.3	E10	26.6	103.6	176.6	273.6	386.6	435.6	567.6	705.6	847.6	989.6	1057.6	1187.6	1275.6	1383.6	1492.6	1625.6	1749.6	1848.6	1989.6	2088.6	2152.6	2226.6	2334.6	2404.6	2437.6	2505.6	2606.6	2620.6	2662.6	2701.6	2760.6	2829.6	2857.6	2936.6	2935.6	2933.6	3004.6	3007.6	3006.6	2983.6	3013.6	3076.6	3014.6	3051.6	3084.6	3083.6	3121.6
pDR-BiFC6	0.3	E11	75.6	129.6	211.6	307.6	392.6	515.6	654.6	764.6	934.6	1087.6	1153.6	1252.6	1394.6	1514.6	1598.6	1755.6	1886.6	1960.6	2130.6	2203.6	2302.6	2388.6	2401.6	2539.6	2612.6	2636.6	2698.6	2761.6	2809.6	2829.6	2903.6	2959.6	2966.6	3075.6	3058.6	3092.6	3104.6	3080.6	3138.6	3156.6	3174.6	3186.6	3192.6	3203.6	3236.6	3220.6	3189.6
pDR-BiFC5	1	F2	118.6	245.6	360.6	480.6	631.6	773.6	1016.6	1262.6	1530.6	1839.6	2108.6	2325.6	2598.6	2920.6	3204.6	3511.6	3877.6	4230.6	4544.6	4839.6	5195.6	5505.6	5737.6	5989.6	6209.6	6409.6	6649.6	6792.6	6923.6	7009.6	7161.6	7320.6	7399.6	7523.6	7574.6	7718.6	7714.6	7773.6	7835.6	7893.6	7884.6	7932.6	7948.6	7940.6	7943.6	8022.6	7961.6
pDR-BiFC5	1	F3	119.6	246.6	368.6	484.6	643.6	801.6	995.6	1230.6	1514.6	1783.6	2119.6	2356.6	2587.6	2874.6	3214.6	3460.6	3789.6	4134.6	4487.6	4794.6	5170.6	5409.6	5679.6	5920.6	6130.6	6346.6	6546.6	6743.6	6811.6	7004.6	7114.6	7279.6	7362.6	7372.6	7588.6	7655.6	7622.6	7737.6	7811.6	7856.6	7858.6	7875.6	7945.6	7928.6	7912.6	7999.6	7978.6
pDR-BiFC5	1	F4	136.6	222.6	339.6	505.6	626.6	799.6	1006.6	1219.6	1497.6	1772.6	2061.6	2317.6	2578.6	2866.6	3140.6	3454.6	3689.6	4077.6	4452.6	4721.6	5008.6	5323.6	5574.6	5816.6	6016.6	6146.6	6360.6	6608.6	6696.6	6908.6	6997.6	7105.6	7216.6	7307.6	7465.6	7456.6	7625.6	7655.6	7658.6	7699.6	7744.6	7753.6	7802.6	7780.6	7787.6	7856.6	7891.6
pDR-BiFC5	1	F5	135.6	236.6	350.6	477.6	622.6	788.6	981.6	1255.6	1540.6	1804.6	2098.6	2306.6	2589.6	2901.6	3202.6	3443.6	3789.6	4105.6	4429.6	4752.6	5070.6	5335.6	5634.6	5830.6	6041.6	6253.6	6471.6	6634.6	6753.6	6816.6	7022.6	7108.6	7303.6	7346.6	7471.6	7498.6	7586.6	7641.6	7698.6	7705.6	7724.6	7719.6	7778.6	7823.6	7787.6	7842.6	7856.6
pDR-BiFC5	1	F6	130.6	224.6	353.6	481.6	623.6	773.6	1006.6	1218.6	1497.6	1788.6	2045.6	2243.6	2492.6	2772.6	3101.6	3305.6	3607.6	3948.6	4253.6	4556.6	4858.6	5181.6	5349.6	5610.6	5842.6	6005.6	6169.6	6309.6	6496.6	6644.6	6755.6	6898.6	6960.6	7059.6	7184.6	7256.6	7342.6	7378.6	7415.6	7456.6	7497.6	7533.6	7508.6	7540.6	7570.6	7622.6	7650.6
pDR-BiFC6	1	F7	57.6	119.6	218.6	305.6	379.6	472.6	613.6	765.6	935.6	1092.6	1242.6	1358.6	1496.6	1641.6	1795.6	1895.6	2089.6	2249.6	2392.6	2573.6	2680.6	2824.6	2956.6	3013.6	3126.6	3147.6	3234.6	3330.6	3364.6	3418.6	3436.6	3519.6	3515.6	3574.6	3638.6	3675.6	3705.6	3673.6	3727.6	3762.6	3773.6	3741.6	3775.6	3790.6	3776.6	3802.6	3809.6
pDR-BiFC6	1	F8	56.6	161.6	220.6	308.6	407.6	501.6	624.6	787.6	926.6	1112.6	1309.6	1371.6	1508.6	1707.6	1848.6	1990.6	2158.6	2311.6	2476.6	2598.6	2755.6	2853.6	2959.6	3068.6	3145.6	3221.6	3299.6	3336.6	3395.6	3451.6	3547.6	3562.6	3603.6	3573.6	3591.6	3614.6	3678.6	3683.6	3688.6	3732.6	3735.6	3712.6	3738.6	3749.6	3720.6	3723.6	3721.6
pDR-BiFC6	1	F9	54.6	138.6	228.6	310.6	394.6	498.6	652.6	781.6	944.6	1117.6	1212.6	1352.6	1511.6	1634.6	1804.6	1970.6	2098.6	2265.6	2388.6	2566.6	2625.6	2783.6	2867.6	2950.6	3029.6	3162.6	3214.6	3258.6	3294.6	3378.6	3401.6	3401.6	3441.6	3428.6	3526.6	3516.6	3563.6	3544.6	3535.6	3597.6	3602.6	3601.6	3636.6	3575.6	3592.6	3646.6	3637.6
pDR-BiFC6	1	F10	72.6	153.6	243.6	340.6	442.6	531.6	666.6	779.6	944.6	1107.6	1259.6	1374.6	1489.6	1636.6	1789.6	1862.6	2065.6	2202.6	2350.6	2473.6	2580.6	2737.6	2798.6	2877.6	2981.6	3025.6	3113.6	3146.6	3167.6	3291.6	3292.6	3287.6	3361.6	3421.6	3437.6	3453.6	3475.6	3483.6	3505.6	3541.6	3530.6	3577.6	3559.6	3554.6	3590.6	3615.6	3600.6
pDR-BiFC6	1	F11	77.6	156.6	262.6	348.6	438.6	549.6	679.6	819.6	982.6	1146.6	1278.6	1391.6	1514.6	1645.6	1784.6	1925.6	2110.6	2272.6	2408.6	2531.6	2651.6	2788.6	2866.6	2961.6	2984.6	3097.6	3137.6	3181.6	3286.6	3323.6	3330.6	3357.6	3409.6	3447.6	3473.6	3520.6	3505.6	3542.6	3530.6	3546.6	3560.6	3584.6	3631.6	3621.6	3621.6	3632.6	3654.6
OD600 reading
		Cycle Nr.	1	2	3	4	5	6	7	8	9	10	11	12	13	14	15	16	17	18	19	20	21	22	23	24	25	26	27	28	29	30	31	32	33	34	35	36	37	38	39	40	41	42	43	44	45	46	47
Sensor	[IPTG]	Time [s]	0	900	1800	2700	3600	4500	5400	6299.9	7199.9	8099.9	8999.9	9899.9	10799.9	11699.9	12599.9	13499.9	14399.9	15299.9	16199.9	17099.9	17999.9	18899.9	19799.9	20699.8	21599.8	22499.8	23399.8	24299.8	25199.8	26099.8	26999.8	27899.8	28799.8	29699.8	30599.8	31499.8	32399.8	33299.8	34199.7	35099.7	35999.7	36899.7	37799.7	38699.7	39599.7	40499.7	41399.7
pDR-BiFC5	0	C2	0.2071	0.2415	0.279	0.3061	0.3313	0.3663	0.4069	0.4534	0.5072	0.5668	0.6292	0.6905	0.7452	0.7844	0.8182	0.8545	0.8885	0.9202	0.9469	0.9713	0.995	1.0164	1.0344	1.0486	1.0594	1.0686	1.0749	1.0797	1.0833	1.0867	1.0888	1.0922	1.0956	1.0968	1.0985	1.1002	1.1016	1.1032	1.1047	1.1059	1.1069	1.1076	1.1099	1.1104	1.1155	1.1173	1.1161
pDR-BiFC5	0	C3	0.2	0.2322	0.2688	0.2967	0.3181	0.351	0.3896	0.4346	0.4865	0.544	0.605	0.6668	0.7236	0.7624	0.7965	0.8325	0.8663	0.8977	0.9254	0.9499	0.974	0.9945	1.0123	1.026	1.0372	1.0468	1.0533	1.0579	1.0615	1.0645	1.0674	1.07	1.0735	1.0746	1.0762	1.0784	1.0796	1.0809	1.0824	1.0834	1.0846	1.0856	1.0863	1.0923	1.094	1.093	1.0917
pDR-BiFC5	0	C4	0.2033	0.2369	0.2739	0.303	0.3247	0.3583	0.3973	0.4421	0.4934	0.5526	0.6125	0.6726	0.7302	0.769	0.8029	0.838	0.8715	0.9026	0.9298	0.9542	0.9765	0.9981	1.0171	1.0323	1.0442	1.0548	1.0625	1.0674	1.0715	1.0746	1.0775	1.0799	1.0841	1.0849	1.0867	1.0889	1.0904	1.0914	1.0934	1.0941	1.095	1.0964	1.097	1.1018	1.1053	1.1044	1.1032
pDR-BiFC5	0	C5	0.2027	0.2354	0.2721	0.2998	0.3213	0.3542	0.3923	0.4368	0.4877	0.5459	0.6059	0.6665	0.723	0.7625	0.796	0.831	0.864	0.8957	0.9224	0.9468	0.9689	0.9905	1.0092	1.0253	1.0371	1.0473	1.0553	1.0605	1.0644	1.0675	1.0705	1.0733	1.0767	1.0784	1.0799	1.0819	1.0833	1.0851	1.0866	1.0877	1.0883	1.0893	1.0904	1.0949	1.0979	1.0981	1.0966
pDR-BiFC5	0	C6	0.206	0.2386	0.2751	0.3032	0.3237	0.3548	0.3921	0.4365	0.4884	0.5468	0.6076	0.6691	0.7253	0.7655	0.7998	0.836	0.8704	0.9017	0.9285	0.9529	0.9766	0.9976	1.0154	1.031	1.0414	1.0517	1.0589	1.0637	1.0679	1.0712	1.0726	1.076	1.0796	1.0813	1.0833	1.0856	1.086	1.0874	1.0889	1.0899	1.0906	1.0917	1.0929	1.0985	1.1007	1.0999	1.0981
pDR-BiFC6	0	C7	0.2045	0.2367	0.2743	0.3033	0.3231	0.3544	0.3924	0.4366	0.4879	0.5463	0.6063	0.6663	0.7224	0.7613	0.7953	0.8308	0.8654	0.8962	0.9253	0.9499	0.9715	0.9934	1.0124	1.0295	1.0423	1.0543	1.0625	1.0693	1.0749	1.0773	1.0809	1.084	1.0871	1.088	1.0906	1.0923	1.0935	1.0946	1.0959	1.0963	1.0966	1.0977	1.1002	1.1048	1.1057	1.1038	1.1024
pDR-BiFC6	0	C8	0.1998	0.2328	0.2693	0.299	0.3188	0.3503	0.3865	0.4307	0.4823	0.5409	0.6004	0.661	0.7161	0.7547	0.7892	0.8246	0.8592	0.8898	0.9186	0.9435	0.9654	0.9866	1.0056	1.0211	1.0329	1.044	1.0517	1.0569	1.0611	1.0635	1.0665	1.0691	1.0726	1.0747	1.076	1.0774	1.0791	1.081	1.0814	1.0827	1.0835	1.0843	1.0901	1.0919	1.0909	1.089	1.0872
pDR-BiFC6	0	C9	0.2094	0.2413	0.2774	0.3065	0.3292	0.3626	0.4011	0.4467	0.4991	0.5579	0.6183	0.6786	0.7319	0.7705	0.8051	0.8397	0.874	0.9046	0.9324	0.9568	0.9789	0.9991	1.0177	1.0352	1.0482	1.0585	1.0677	1.0739	1.0776	1.0805	1.0839	1.0863	1.09	1.0909	1.0927	1.0944	1.0957	1.0968	1.0986	1.0985	1.0988	1.1031	1.1079	1.1071	1.1065	1.1048	1.1023
pDR-BiFC6	0	C10	0.2026	0.2367	0.2739	0.3025	0.3261	0.3598	0.398	0.4432	0.4941	0.5505	0.6076	0.6649	0.7166	0.755	0.7877	0.8211	0.8549	0.8845	0.9118	0.9352	0.9558	0.9752	0.9929	1.0108	1.0259	1.0395	1.0506	1.0586	1.0649	1.0696	1.0729	1.0762	1.0798	1.0813	1.0831	1.0845	1.0865	1.0872	1.0886	1.0897	1.0905	1.091	1.0974	1.0986	1.0978	1.0958	1.0942
pDR-BiFC6	0	C11	0.2067	0.2399	0.2767	0.3045	0.3299	0.365	0.4048	0.4508	0.503	0.5594	0.6165	0.6738	0.7238	0.7609	0.7938	0.8273	0.8602	0.8895	0.9161	0.9399	0.9599	0.9791	0.9968	1.0143	1.0297	1.0433	1.0552	1.0641	1.0709	1.0756	1.079	1.0829	1.0862	1.088	1.0896	1.0918	1.0936	1.0961	1.0973	1.098	1.0996	1.0999	1.0991	1.1068	1.1081	1.1074	1.1041
pDR-BiFC5	0.1	D2	0.1962	0.2274	0.2605	0.2849	0.3002	0.3168	0.3373	0.3645	0.3982	0.4346	0.4755	0.5206	0.5694	0.618	0.6638	0.7025	0.7307	0.7568	0.7815	0.8055	0.8277	0.85	0.8697	0.8899	0.9089	0.9279	0.9422	0.9518	0.9581	0.9639	0.9682	0.9735	0.9794	0.9818	0.9855	0.99	0.9929	1.0017	1.0028	1.0015	1.0006	0.9991	0.9978	0.9973	0.9945	0.9939	0.9931
pDR-BiFC5	0.1	D3	0.1948	0.2257	0.2596	0.2837	0.2988	0.3154	0.3353	0.361	0.3937	0.4293	0.4688	0.5135	0.5617	0.6099	0.6563	0.6959	0.7245	0.7515	0.7757	0.7997	0.8213	0.8433	0.8625	0.882	0.9002	0.9185	0.9355	0.9473	0.9555	0.9619	0.9663	0.9714	0.9772	0.9802	0.984	0.9885	0.9916	1.0005	1.0012	0.9996	0.9984	0.9963	0.9949	0.9934	0.9912	0.9898	0.9884
pDR-BiFC5	0.1	D4	0.1925	0.2232	0.2566	0.2804	0.2968	0.3129	0.332	0.3577	0.3883	0.4237	0.4616	0.507	0.5547	0.6019	0.65	0.6903	0.7199	0.7456	0.7707	0.7951	0.8167	0.8388	0.8588	0.8787	0.8971	0.9158	0.9322	0.9436	0.952	0.9581	0.9638	0.9674	0.9732	0.9767	0.9793	0.9834	0.9861	0.995	1.0002	0.997	0.9961	0.9946	0.9924	0.9918	0.9896	0.9878	0.9863
pDR-BiFC5	0.1	D5	0.1974	0.2283	0.2622	0.2865	0.3026	0.3195	0.339	0.3653	0.3966	0.4323	0.4717	0.5174	0.5651	0.6143	0.6616	0.7016	0.7313	0.7576	0.7821	0.8068	0.8274	0.8493	0.8696	0.8889	0.9069	0.9257	0.9431	0.9548	0.9625	0.9696	0.9741	0.9785	0.9843	0.9881	0.991	0.996	0.9991	1.0081	1.0091	1.0068	1.0051	1.0031	1.0013	1.0004	0.9978	0.9963	0.9947
pDR-BiFC5	0.1	D6	0.2024	0.2349	0.2694	0.2943	0.3104	0.3277	0.3475	0.3742	0.4068	0.4441	0.4838	0.5293	0.5767	0.6265	0.6725	0.7113	0.7398	0.7659	0.7907	0.8152	0.8359	0.8576	0.8768	0.8961	0.9123	0.9308	0.9477	0.9617	0.9708	0.9787	0.984	0.9884	0.9947	0.9981	1.0018	1.0067	1.0151	1.0168	1.0167	1.0138	1.0127	1.0101	1.0094	1.008	1.0059	1.0035	1.0026
pDR-BiFC6	0.1	D7	0.1939	0.2247	0.2585	0.2817	0.3004	0.317	0.3365	0.3609	0.3928	0.4287	0.4668	0.5119	0.559	0.6085	0.6555	0.6954	0.7242	0.7501	0.7768	0.8012	0.8227	0.8451	0.8652	0.8842	0.9018	0.919	0.9368	0.9532	0.9649	0.973	0.9786	0.9843	0.9911	0.9951	0.998	1.0089	1.0092	1.0091	1.0083	1.0067	1.0047	1.0021	1.0012	1.0001	0.9976	0.9953	0.9942
pDR-BiFC6	0.1	D8	0.1921	0.2216	0.254	0.2771	0.2955	0.3117	0.3311	0.3552	0.3864	0.4217	0.4593	0.5039	0.5505	0.5998	0.6464	0.6849	0.714	0.739	0.7661	0.7905	0.8119	0.8341	0.8541	0.8732	0.8913	0.9092	0.9268	0.9412	0.9523	0.9588	0.9649	0.9701	0.9771	0.9802	0.984	0.9944	0.9946	0.9943	0.9934	0.9911	0.9894	0.9871	0.9858	0.9842	0.9827	0.9813	0.9794
pDR-BiFC6	0.1	D9	0.1969	0.2273	0.2603	0.2843	0.3018	0.3185	0.3389	0.365	0.3978	0.4357	0.4748	0.5212	0.5695	0.6183	0.6642	0.7	0.7284	0.7546	0.78	0.8046	0.8255	0.8472	0.8674	0.8864	0.9037	0.9224	0.9397	0.954	0.965	0.9722	0.9791	0.9834	0.9898	0.9935	1.0023	1.0063	1.0051	1.0046	1.0038	1.0017	0.9997	0.9974	0.9954	0.994	0.9919	0.9905	0.9878
pDR-BiFC6	0.1	D10	0.2024	0.2298	0.2623	0.2866	0.3031	0.3198	0.3405	0.3672	0.4007	0.4377	0.478	0.5252	0.5721	0.6218	0.6666	0.7014	0.7292	0.7556	0.7813	0.8067	0.8287	0.8491	0.869	0.8877	0.9043	0.922	0.9389	0.954	0.967	0.9762	0.982	0.9871	0.9946	0.998	1.0081	1.0106	1.0091	1.0083	1.0075	1.0056	1.0045	1.0012	0.9998	0.9992	0.9967	0.9944	0.9928
pDR-BiFC6	0.1	D11	0.1986	0.2276	0.2602	0.2839	0.3011	0.318	0.3375	0.3648	0.3982	0.4348	0.4753	0.521	0.5679	0.6162	0.6607	0.6955	0.7231	0.7477	0.7742	0.7976	0.8187	0.8392	0.8597	0.8787	0.8958	0.9135	0.9301	0.9445	0.9573	0.9665	0.9726	0.9772	0.9845	0.9884	0.9942	1.0021	1.0005	1.0006	0.9999	0.9978	0.9969	0.9939	0.9926	0.9914	0.9904	0.9878	0.9869
pDR-BiFC5	0.3	E2	0.1994	0.2269	0.2593	0.2835	0.3011	0.3188	0.3373	0.359	0.3864	0.4174	0.4519	0.4883	0.5301	0.5726	0.6146	0.6541	0.6858	0.7087	0.732	0.755	0.7769	0.8016	0.8228	0.844	0.8631	0.8826	0.8992	0.9159	0.9323	0.9469	0.9546	0.9613	0.9668	0.97	0.9738	0.9769	0.98	0.9832	0.9853	0.9874	0.9894	0.9909	0.9932	0.9958	0.9952	0.9994	1.0028
pDR-BiFC5	0.3	E3	0.1935	0.2216	0.2536	0.2778	0.2957	0.3136	0.3323	0.3538	0.3815	0.4118	0.447	0.4836	0.5254	0.5678	0.6108	0.6508	0.6836	0.7066	0.7303	0.7529	0.7749	0.7995	0.8209	0.8422	0.8612	0.8801	0.8981	0.9148	0.9307	0.9436	0.9522	0.9585	0.964	0.9671	0.971	0.9742	0.977	0.9806	0.982	0.9847	0.9871	0.989	0.9908	0.9934	0.9945	0.9985	0.9996
pDR-BiFC5	0.3	E4	0.1931	0.2204	0.2512	0.276	0.2948	0.3118	0.3298	0.3501	0.3767	0.4064	0.4396	0.4753	0.5161	0.5581	0.6011	0.6405	0.6744	0.6979	0.7213	0.744	0.765	0.7896	0.8119	0.8326	0.8519	0.8716	0.8893	0.9054	0.9218	0.9363	0.9455	0.9519	0.9576	0.9614	0.9648	0.9679	0.9713	0.9747	0.9772	0.9788	0.9803	0.9831	0.9834	0.9866	0.9865	0.9921	0.9937
pDR-BiFC5	0.3	E5	0.1959	0.2242	0.2556	0.28	0.2973	0.3148	0.3319	0.3528	0.3802	0.4106	0.4435	0.4785	0.5198	0.5612	0.6025	0.6415	0.6727	0.6956	0.7182	0.7409	0.7634	0.7871	0.8085	0.8286	0.8467	0.8662	0.8837	0.8996	0.9152	0.9291	0.9383	0.9447	0.95	0.9534	0.9575	0.9607	0.9632	0.9671	0.9693	0.9711	0.9729	0.9752	0.9759	0.9777	0.9835	0.9854	0.9847
pDR-BiFC5	0.3	E6	0.1977	0.2259	0.2583	0.2827	0.3012	0.3192	0.3372	0.3588	0.3858	0.4175	0.4503	0.486	0.5285	0.5714	0.6133	0.6526	0.6852	0.7086	0.7318	0.7534	0.7768	0.8006	0.8215	0.8429	0.8602	0.8786	0.8955	0.9119	0.9276	0.943	0.9539	0.9619	0.9681	0.972	0.9764	0.9795	0.9826	0.9866	0.9883	0.9907	0.9926	0.9945	0.996	1.001	1.0042	1.0033	1.0022
pDR-BiFC6	0.3	E7	0.1918	0.2186	0.2487	0.2739	0.2946	0.3108	0.329	0.3491	0.3754	0.4049	0.4373	0.473	0.5133	0.5555	0.5974	0.6378	0.6711	0.6942	0.7166	0.7399	0.7619	0.7866	0.8082	0.8294	0.8482	0.8674	0.8848	0.9014	0.9177	0.9331	0.9449	0.9521	0.9592	0.9627	0.9664	0.9702	0.9728	0.9774	0.979	0.981	0.9834	0.9858	0.9912	0.9949	0.9933	0.9913	0.9903
pDR-BiFC6	0.3	E8	0.1914	0.2186	0.2493	0.276	0.2942	0.3113	0.3293	0.3499	0.3766	0.4065	0.44	0.4762	0.5171	0.5602	0.6024	0.6415	0.6745	0.6966	0.7197	0.743	0.7651	0.7894	0.8119	0.8319	0.8506	0.8683	0.8858	0.9014	0.9173	0.9326	0.9454	0.9533	0.961	0.9636	0.9679	0.9715	0.9739	0.9781	0.9805	0.982	0.9846	0.9887	0.9935	0.9937	0.9911	0.9895	0.9871
pDR-BiFC6	0.3	E9	0.1918	0.2201	0.2506	0.2746	0.2939	0.3113	0.3289	0.3496	0.3771	0.4072	0.4409	0.4764	0.5174	0.5594	0.6012	0.6397	0.6711	0.6948	0.7173	0.7401	0.7626	0.7859	0.8079	0.8273	0.8449	0.8627	0.879	0.8933	0.9086	0.9248	0.9381	0.9499	0.9597	0.9644	0.9686	0.9733	0.9775	0.981	0.9836	0.9853	0.9877	0.9948	0.9958	0.9954	0.9922	0.9907	0.9883
pDR-BiFC6	0.3	E10	0.1894	0.2155	0.245	0.2681	0.2874	0.3046	0.3216	0.3413	0.3675	0.3981	0.4315	0.4673	0.5072	0.5497	0.5911	0.6298	0.6602	0.6821	0.7053	0.7273	0.7502	0.7742	0.7952	0.8155	0.8335	0.8508	0.8683	0.8833	0.9002	0.9157	0.9279	0.9372	0.9449	0.9486	0.9523	0.9569	0.9599	0.9628	0.9664	0.9686	0.9711	0.9756	0.9795	0.979	0.9772	0.975	0.9736
pDR-BiFC6	0.3	E11	0.198	0.2246	0.2565	0.2794	0.2975	0.3159	0.3336	0.3558	0.3841	0.4159	0.4503	0.4879	0.5297	0.5735	0.6144	0.6533	0.6828	0.705	0.7285	0.7511	0.7742	0.7978	0.8191	0.8392	0.8573	0.8746	0.8918	0.908	0.9231	0.9392	0.9511	0.9593	0.9664	0.9702	0.9736	0.9776	0.9807	0.9847	0.9872	0.9894	0.9919	0.995	1.001	1.0001	0.9988	0.9971	0.9955
pDR-BiFC5	1	F2	0.1881	0.2152	0.2454	0.2716	0.2889	0.306	0.3228	0.3408	0.3636	0.3898	0.4181	0.4485	0.4829	0.52	0.5562	0.5915	0.6232	0.6451	0.6615	0.6769	0.6927	0.7084	0.7223	0.7377	0.7527	0.7689	0.7857	0.8005	0.8157	0.8311	0.8451	0.8593	0.872	0.8827	0.8904	0.8967	0.9002	0.9044	0.9072	0.9094	0.9123	0.9147	0.9172	0.9189	0.9199	0.9213	0.9235
pDR-BiFC5	1	F3	0.1882	0.215	0.2456	0.2712	0.2898	0.3067	0.3232	0.3413	0.3633	0.3889	0.4174	0.4481	0.4821	0.5186	0.5537	0.5898	0.6218	0.6454	0.6614	0.6773	0.6936	0.7083	0.7226	0.7379	0.7529	0.769	0.785	0.8	0.8144	0.8293	0.8432	0.8575	0.8704	0.8804	0.8895	0.8968	0.9007	0.9058	0.9094	0.9118	0.9141	0.9157	0.9187	0.921	0.9221	0.9231	0.9245
pDR-BiFC5	1	F4	0.1866	0.2138	0.2444	0.2703	0.2884	0.3052	0.3224	0.3402	0.3627	0.3891	0.4172	0.4472	0.4814	0.5176	0.5532	0.589	0.6215	0.6442	0.6604	0.6766	0.6919	0.7077	0.7221	0.7368	0.7521	0.768	0.7843	0.7986	0.8133	0.8279	0.843	0.8557	0.8696	0.8802	0.8888	0.8959	0.9008	0.9054	0.9097	0.9104	0.9139	0.9164	0.9177	0.92	0.9215	0.9221	0.9247
pDR-BiFC5	1	F5	0.1948	0.2208	0.2518	0.2778	0.2955	0.3129	0.3299	0.3496	0.3727	0.3997	0.4282	0.4575	0.4937	0.5322	0.5682	0.6042	0.6355	0.6578	0.6739	0.6897	0.7058	0.7216	0.7364	0.751	0.7657	0.7829	0.7987	0.8128	0.8275	0.842	0.8571	0.8696	0.8832	0.8932	0.902	0.9087	0.9133	0.9171	0.9219	0.923	0.9257	0.9273	0.9296	0.9317	0.9332	0.9345	0.9357
pDR-BiFC5	1	F6	0.1894	0.2164	0.2467	0.2729	0.2911	0.3084	0.3251	0.343	0.366	0.3921	0.4198	0.451	0.4849	0.521	0.5562	0.5922	0.6223	0.6458	0.6609	0.6772	0.6939	0.7094	0.723	0.7385	0.7523	0.7681	0.7841	0.7987	0.813	0.828	0.8414	0.8547	0.8687	0.8793	0.8882	0.8954	0.9005	0.9053	0.9093	0.9103	0.9136	0.9144	0.917	0.9198	0.9213	0.9226	0.9242
pDR-BiFC6	1	F7	0.1896	0.2153	0.2449	0.2705	0.291	0.3064	0.3224	0.3403	0.3619	0.388	0.4162	0.4469	0.4795	0.516	0.5514	0.5864	0.6183	0.6416	0.658	0.6727	0.6896	0.7059	0.7191	0.7342	0.7483	0.764	0.7796	0.795	0.8099	0.8242	0.8383	0.8514	0.8657	0.8771	0.887	0.8971	0.9025	0.9075	0.9132	0.9138	0.9178	0.9191	0.9229	0.9258	0.9277	0.9286	0.9304
pDR-BiFC6	1	F8	0.1904	0.2161	0.2462	0.2699	0.2886	0.3045	0.3196	0.3378	0.3608	0.3878	0.416	0.4473	0.4823	0.5188	0.5544	0.5905	0.6201	0.6402	0.6558	0.6719	0.6875	0.7039	0.7179	0.7316	0.7471	0.762	0.7784	0.7933	0.8066	0.8205	0.8355	0.8482	0.863	0.8737	0.882	0.8896	0.8958	0.8996	0.9043	0.9062	0.9071	0.91	0.9114	0.9124	0.9141	0.9145	0.9165
pDR-BiFC6	1	F9	0.195	0.2194	0.2498	0.2733	0.2919	0.3086	0.3248	0.3435	0.3669	0.3944	0.4219	0.454	0.4892	0.5249	0.5621	0.5966	0.6262	0.647	0.6618	0.6778	0.6936	0.7092	0.7229	0.7378	0.7528	0.7682	0.7836	0.7977	0.8113	0.826	0.8399	0.853	0.8664	0.8769	0.8865	0.895	0.8991	0.905	0.9088	0.9111	0.9132	0.9141	0.9167	0.9212	0.9211	0.9221	0.9233
pDR-BiFC6	1	F10	0.1927	0.22	0.2517	0.2741	0.2925	0.3091	0.3266	0.3451	0.3682	0.3954	0.425	0.4563	0.491	0.5282	0.5638	0.5983	0.6279	0.6483	0.6629	0.6788	0.6961	0.7118	0.7254	0.74	0.7544	0.7695	0.7849	0.7987	0.8123	0.827	0.8398	0.8529	0.867	0.8778	0.8878	0.8973	0.9035	0.9084	0.9129	0.915	0.918	0.9193	0.9219	0.9244	0.9258	0.9266	0.9283
pDR-BiFC6	1	F11	0.1987	0.2231	0.2538	0.2777	0.2944	0.3119	0.3276	0.3474	0.3709	0.3982	0.427	0.4583	0.4938	0.5306	0.5655	0.6015	0.6305	0.6509	0.6643	0.6814	0.6983	0.714	0.7273	0.7424	0.7578	0.7726	0.7894	0.8027	0.8191	0.8333	0.8451	0.8593	0.8721	0.8825	0.8918	0.9019	0.9065	0.9129	0.9163	0.9165	0.9205	0.9221	0.9248	0.9276	0.9273	0.9293	0.9305
YFP RFU/OD600
		Cycle Nr.	1	2	3	4	5	6	7	8	9	10	11	12	13	14	15	16	17	18	19	20	21	22	23	24	25	26	27	28	29	30	31	32	33	34	35	36	37	38	39	40	41	42	43	44	45	46	47
Sensor	[IPTG]	Time [s]	0	900	1800	2700	3600	4500	5400	6299.9	7199.9	8099.9	8999.9	9899.9	10799.9	11699.9	12599.9	13499.9	14399.9	15299.9	16199.9	17099.9	17999.9	18899.9	19799.9	20699.8	21599.8	22499.8	23399.8	24299.8	25199.8	26099.8	26999.8	27899.8	28799.8	29699.8	30599.8	31499.8	32399.8	33299.8	34199.7	35099.7	35999.7	36899.7	37799.7	38699.7	39599.7	40499.7	41399.7
pDR-BiFC5	0	C2	408.498	594.617	618.638	913.427	1100.51	1473.11	1820.1	2142.92	2106.86	2209.95	2187.86	2119.62	2259.26	2354.16	2473.23	2536.69	2645.58	2757.66	2875.28	2988.37	3115.18	3298.5	3466.36	3576.77	3714.93	3888.83	3967.44	4095.21	4117.6	4139.69	4214.36	4254.35	4294.09	4342.27	4331	4386.11	4332.43	4396.85	4411.7	4417.76	4384.86	4438.06	4486.53	4437.68	4441.6	4471.14	4431.14
pDR-BiFC5	0	C3	313	497.847	608.631	797.439	1045.58	1292.31	1710.99	1973.31	2025.9	2203.31	2181.16	2161.97	2245.16	2318.47	2510.48	2577.3	2719.15	2807.84	2953.97	3082.01	3259.34	3406.33	3550.92	3704.29	3836.87	3998.47	4056.39	4133.28	4276.59	4258.9	4324.15	4362.24	4364.79	4427.32	4425.39	4446.96	4448.5	4469.98	4503.51	4516.89	4499.91	4526.16	4537.05	4506.64	4494.15	4535.77	4570.49
pDR-BiFC5	0	C4	406.296	483.748	663.016	777.558	1089.01	1363.66	1703	2021.26	2062.42	2145.49	2149.55	2094.26	2165.98	2301.17	2440.65	2541.29	2636.37	2752.71	2876.53	2974.85	3105.58	3252.78	3423.07	3573.19	3681.86	3825.94	3912.09	3978.45	4048.16	4161.18	4206.59	4235.21	4240.94	4294.04	4325.57	4331.53	4361.34	4353.67	4343.88	4384.06	4406.94	4418.64	4428.08	4418.77	4458.16	4456.36	4474.8
pDR-BiFC5	0	C5	348.298	406.117	593.899	759.173	1010.27	1399.21	1729.8	2059.52	2020.91	2113.21	2181.22	2111.93	2144.67	2312.92	2404.02	2498.92	2616.44	2681.25	2841.07	2934.73	3049.44	3218.17	3324.02	3473.72	3638.61	3777.9	3836.44	3955.3	4044.16	4075.5	4107.05	4154.1	4219	4210.5	4258.36	4242.17	4316.99	4283.11	4302.96	4320.68	4343.1	4334.53	4348.5	4379.94	4376.17	4375.38	4399.6
pDR-BiFC5	0	C6	420.388	488.684	591.058	763.852	1015.14	1309.47	1664.37	2090.72	2056.92	2159.11	2184.99	2138.1	2245.42	2329.98	2405.1	2498.33	2596.05	2654.54	2815.94	2906.5	3031.54	3162.19	3299.78	3422.5	3603.42	3725.02	3820.57	3905.8	3960.67	4029.69	4080.37	4098.14	4114.12	4170.54	4148.07	4155.86	4195.76	4229.91	4212.14	4207.36	4268.84	4256.3	4285.48	4259.08	4234.21	4320.94	4296.15
pDR-BiFC6	0	C7	115.403	196.874	286.548	334.982	543.485	715.576	926.605	1096.2	1030.13	1070.11	1043.38	1084.5	1079.18	1146.2	1163.84	1194.75	1229.03	1247.04	1276.99	1335.51	1359.34	1382.73	1385.42	1452.74	1484.79	1507.73	1544.09	1547.37	1590.47	1608.28	1610.32	1622.32	1625.98	1640.26	1658.35	1673.17	1659.44	1644.98	1670.41	1678.01	1676.64	1667.67	1672.06	1702.21	1692.68	1710.09	1747.64
pDR-BiFC6	0	C8	83.0831	140.034	176.755	306.355	488.08	632.601	816.559	1115.86	990.255	1030.87	1060.29	1019.06	1084.49	1145.62	1166.5	1169.78	1242.55	1207.69	1312.43	1322.31	1389.68	1401.38	1440.53	1464.69	1496.37	1529.31	1518.11	1559.84	1569.69	1563.33	1597.37	1601.91	1612.53	1603.8	1628.81	1631.33	1643.59	1648.1	1635.47	1644.59	1641.53	1662.46	1671.04	1684.77	1680.81	1688.34	1695.73
pDR-BiFC6	0	C9	88.8252	143.39	204.037	292.333	542.527	710.425	894.041	1066.94	966.941	1010.22	1026.36	997.053	1058.34	1113.04	1131.04	1191.62	1198.63	1258.68	1269.41	1301.84	1371.54	1370.83	1369.36	1401.28	1418.24	1466.79	1479.44	1519.32	1517.82	1535.03	1544.05	1572.86	1555.6	1593.73	1593.85	1591.37	1595.87	1627.1	1612.6	1622.76	1624.14	1589.7	1617.11	1643.57	1650.79	1659.67	1668.87
pDR-BiFC6	0	C10	-11.846	163.076	261.409	309.421	498.62	685.381	880.905	1046.03	954.463	918.438	925.938	936.381	942.785	965.033	1029.07	1044.45	1067.49	1092.82	1127	1169.38	1215.32	1221.9	1241.41	1258.01	1260.94	1302.16	1312.2	1317.4	1373.46	1380.52	1393.98	1401.78	1414.71	1441.41	1432.55	1459.29	1437.28	1463.02	1457.47	1484.45	1474.19	1481.76	1453.07	1480.61	1483.51	1495.35	1482.91
pDR-BiFC6	0	C11	85.1476	210.921	211.782	389.491	544.407	787.945	885.87	1072.76	969.384	943.153	938.524	912.14	983.144	1039.03	1028.72	1076.51	1055.1	1108.04	1140.27	1179.49	1193.46	1228.27	1252.61	1250.71	1284.45	1320.43	1330.17	1364.16	1354.56	1385.83	1404.63	1400.5	1445.04	1428.86	1415.75	1450.45	1445.32	1463.01	1475.99	1466.85	1465.62	1479.77	1489.95	1465.12	1498.6	1495.94	1509.46
pDR-BiFC5	0.1	D2	441.386	671.064	942.802	1220.08	1510.99	1987.37	2492.14	2972.84	3439.48	3604.69	3650.05	3802.54	3762.91	3822.98	3840.92	4002.28	4159.85	4266.12	4453.74	4479.95	4550.68	4630.12	4709.21	4752.89	4870.28	4990.41	5087.67	5269.59	5460.39	5517.79	5635.82	5648.28	5687.77	5694.24	5704.31	5657.17	5701.08	5686.93	5715.6	5743.98	5720.17	5787.81	5793.35	5765.17	5763.3	5781.87	5875.14
pDR-BiFC5	0.1	D3	413.758	698.272	907.55	1207.61	1564.93	2024.73	2509.99	2943.49	3367.03	3644.54	3693.69	3722.69	3752.18	3790.13	3796.43	3889.35	4021.53	4124.55	4247.26	4293.61	4393.77	4512.75	4549.1	4625.4	4671.85	4813.94	4880.38	5104.61	5206.28	5373.32	5419.23	5489.6	5530.7	5514.79	5643.9	5634.4	5612.75	5647.78	5623.85	5696.88	5715.74	5685.64	5764	5741.49	5786.52	5741.16	5803.93
pDR-BiFC5	0.1	D4	351.169	638.889	840.218	1075.61	1514.82	1938.64	2450.6	2844.84	3321.14	3553.46	3588.82	3748.72	3779.7	3810.6	3817.85	3912.21	4073.62	4196.08	4395.48	4456.8	4558.1	4616.83	4702.61	4770.23	4835.14	4918.76	5021.03	5200.93	5291.6	5506.31	5497.61	5600.17	5652.08	5653.32	5639.33	5681.92	5726.19	5721.21	5731.45	5699.7	5798.21	5728.53	5735.19	5813.27	5824.17	5787.2	5849.74
pDR-BiFC5	0.1	D5	296.859	607.096	826.087	1139.97	1459.35	1832.86	2335.1	2813.03	3254.16	3397.18	3463.22	3615.38	3674.75	3697.87	3691.96	3735.18	3939.01	4020.06	4221.46	4291.77	4400.05	4470.27	4498.16	4586.12	4681.44	4760.29	4873.93	5039.38	5139.32	5281.15	5329.64	5379.25	5465.41	5560.77	5557.62	5506.63	5529.58	5502.03	5596.67	5600.52	5546.31	5649.09	5643.26	5657.34	5691.12	5643.48	5690.76
pDR-BiFC5	0.1	D6	329.051	628.352	848.552	1130.14	1409.79	1823.62	2355.68	2751.47	3160.28	3367.71	3438.61	3526.54	3593.9	3480.61	3535.46	3643.47	3736.96	3838.1	3965.6	4099.12	4174.66	4247.43	4343.75	4386.34	4455.33	4508.59	4641.34	4719.35	4915.12	5057.32	5143.9	5170.58	5233.34	5337.74	5306.05	5272.28	5340.95	5393.98	5389.59	5388.24	5440.51	5437.68	5427.58	5495.64	5512.08	5502.34	5535.21
pDR-BiFC6	0.1	D7	44.3528	291.945	489.749	729.854	910.786	1150.16	1478.75	1766.69	2038.19	2177.75	2141.39	2165.66	2162.08	2119.31	2138.22	2169.4	2197.74	2228.5	2284.5	2328.51	2336.94	2393.33	2401.29	2400.59	2409.18	2423.94	2480.36	2526.86	2591.56	2637.82	2709.59	2715.23	2777.32	2753.09	2808.22	2808.6	2822.63	2811.02	2877.71	2867.39	2885.04	2886.54	2929.08	2916.31	2957.7	2914.3	2978.88
pDR-BiFC6	0.1	D8	65.5908	201.264	447.244	612.053	854.822	1076.68	1400.18	1744.37	1934.78	2076.36	2050.08	2063.11	2084.65	2071.69	2073.95	2053.73	2187.11	2229.5	2257.67	2261.35	2292.89	2360.15	2384.5	2330.05	2371.37	2391.77	2407.85	2498.51	2502.99	2553.82	2606.07	2630.24	2674.85	2650.07	2691.67	2692.68	2706.21	2708.04	2775.92	2772.27	2774	2772.36	2812.54	2804.92	2826.5	2816.26	2873.8
pDR-BiFC6	0.1	D9	58.9132	271.007	540.146	723.18	916.501	1179.28	1497.79	1744.11	1982.4	2032.59	2004.21	2044.51	2073.05	2033.96	2015.36	2096.57	2161.72	2190.03	2226.41	2268.95	2314.48	2304.77	2323.73	2350.63	2339.94	2369.47	2405.66	2472.33	2498.03	2560.79	2584.62	2611.96	2670.84	2658.88	2657.49	2681.71	2691.87	2747.96	2734.21	2765.9	2797.44	2756.77	2792.45	2820.52	2783.14	2843.61	2840.25
pDR-BiFC6	0.1	D10	156.126	359.443	532.215	661.549	971.956	1202.63	1525.99	1809.91	1938.11	2011.88	2020.08	2021.33	2014.68	2064.33	2027.6	2080.98	2140.15	2146.11	2184.31	2207.26	2260.89	2226.59	2268.81	2266.08	2291.94	2300	2340.61	2392.66	2434.95	2456.05	2528.11	2558.61	2577.52	2560.72	2631.29	2595.09	2649.49	2681.34	2680.5	2702.47	2708.41	2733.32	2738.15	2718.78	2767.73	2772.12	2786.66
pDR-BiFC6	0.1	D11	98.6908	248.682	482.706	734.766	921.953	1212.58	1539.56	1767	1990.46	2039.1	2054.7	2008.83	2024.3	2044.14	2038.14	2092.88	2126.4	2175.47	2267.63	2244.98	2266.52	2283.84	2309.64	2315.47	2361.69	2341.11	2361.68	2419.9	2488.87	2497.26	2543.29	2583.5	2624.28	2600.77	2627.84	2679.97	2659.27	2690.99	2678.87	2720.59	2710	2748.36	2788.23	2783.54	2781.3	2794.7	2808.39
pDR-BiFC5	0.3	E2	654.965	945.791	1247.98	1631.75	1991.36	2426.6	2824.19	3355.43	3780.02	4069.48	4232.35	4426.79	4558.76	4590.64	4714.61	4717.32	5008.17	5290.81	5427.05	5620.66	5720.94	5787.92	5920.76	6030.33	6097.32	6152.96	6172.82	6295.01	6318.35	6449.04	6596.06	6658.28	6801.41	6856.29	6832.61	6891.8	6887.35	6894.43	6863.49	6932.96	6942.19	6903.42	6933.75	6933.72	6973.07	7023.81	6913.24
pDR-BiFC5	0.3	E3	592.248	959.386	1287.85	1629.23	1973.62	2342.47	2887.75	3359.53	3799.74	4180.67	4374.94	4480.15	4635.71	4703.42	4822.53	4874.92	5047.69	5350.41	5593.04	5793.07	5884.11	5976.99	6031.92	6167.89	6225.73	6295.42	6376.35	6475.3	6490.38	6637.98	6690.4	6759.1	6852.28	6917.18	6947.07	6968.38	6989.36	7003.47	7031.16	6997.66	7068.79	7048.13	7070.65	6985.71	6990.05	7050.18	7028.41
pDR-BiFC5	0.3	E4	489.902	878.403	1152.87	1447.83	1799.86	2301.48	2679.2	3240.79	3638.44	4066.44	4309.83	4455.29	4544.86	4588.07	4715.69	4798.75	4991.99	5255.19	5506.17	5668.82	5772.03	5929.08	6029.81	6126.11	6199.79	6312.07	6316.88	6386.79	6440.23	6546.62	6672.24	6726.13	6770.68	6785.52	6947.14	6860.83	6994.34	6941.21	6977.69	7022.48	6978.07	6981.59	7014.03	6976.08	7005.17	6998.89	7024.86
pDR-BiFC5	0.3	E5	462.481	783.229	1133.02	1416.43	1882.27	2216.01	2665.26	3128.12	3620.73	3998.05	4089.29	4281.3	4445.17	4507.48	4585.23	4682.15	4907.98	5061.24	5333.61	5473.88	5680.64	5775.12	5903.03	5996.38	5988.66	6107.83	6148.69	6261.23	6359.92	6429.45	6542.26	6609.08	6683.79	6752.26	6704.54	6822.73	6846.55	6829.28	6851.96	6892.8	6836.88	6899.71	6918.33	6867.75	6900.46	6920.64	6973.29
pDR-BiFC5	0.3	E6	559.433	958.831	1183.12	1569.15	1867.86	2304.51	2774.61	3226.31	3617.42	3977.48	4136.35	4237.86	4438.22	4456.77	4532.2	4590.25	4733.8	4972.62	5144.3	5333.95	5443.61	5561.58	5683.02	5776.01	5786.56	5890.74	5910.22	6057.24	6052.82	6128.95	6218.26	6343.28	6429.71	6526.34	6511.27	6594.79	6559.74	6629.43	6589.7	6637.33	6644.77	6724.59	6618.07	6584.02	6688.51	6746.34	6715.83
pDR-BiFC6	0.3	E7	232.534	478.5	689.988	907.631	1135.78	1385.46	1634.04	2004.01	2231.22	2495.92	2573.98	2586.89	2652.64	2661.75	2711.08	2746.32	2836.54	2894.84	2994.14	3025.54	3095.68	3140.86	3171.99	3187.36	3222.82	3202.21	3177.67	3235.63	3214.12	3287.54	3275.06	3259.74	3310.68	3318.38	3347.06	3331.89	3377.47	3397.38	3376.51	3359.43	3402.07	3397.85	3368.24	3350.69	3340.98	3375.97	3391.5
pDR-BiFC6	0.3	E8	259.143	451.052	788.608	991.304	1188.31	1450.69	1802.61	1988	2290.49	2554.98	2544.55	2594.71	2596.4	2651.91	2613.88	2668.12	2706.6	2834.63	2899.26	2959.08	2929.81	3003.04	3022.05	3023.92	3030.33	3056.09	3048.77	3089.19	3110.87	3074.84	3117.83	3144.45	3179.6	3223.95	3144.54	3199.79	3256.6	3250.79	3214.28	3271.49	3219.18	3245.27	3234.63	3227.94	3290.89	3256.8	3301.19
pDR-BiFC6	0.3	E9	263.816	620.627	848.364	1000	1284.79	1569.55	1813.93	2147.03	2390.88	2530.94	2543.89	2545.34	2596.83	2605.65	2557.55	2620.92	2684.55	2729.71	2794.65	2842.32	2858.12	2943.89	2887.24	2954.91	2941.89	2982.03	2984.76	3046.68	3046	3001.3	3016.31	3010.42	3022.4	3078.18	3090.65	3077.78	3116.73	3118.86	3118.75	3172.23	3144.27	3145.96	3138.78	3202.33	3218.71	3215.5	3239.5
pDR-BiFC6	0.3	E10	140.444	480.742	720.816	1020.51	1345.16	1430.07	1764.93	2067.39	2306.39	2485.81	2450.98	2541.41	2514.98	2517.01	2525.12	2581.14	2650.11	2710.16	2820.93	2871.72	2869.37	2876	2935.87	2948.62	2924.54	2944.99	3001.96	2966.83	2957.79	2950.31	2975.11	3019.21	3024.24	3095.72	3082.64	3065.73	3130.12	3123.81	3111.13	3080.32	3103.28	3153.55	3077.69	3117.06	3156.57	3162.67	3206.24
pDR-BiFC6	0.3	E11	381.818	577.026	824.951	1100.93	1319.66	1632.16	1962.23	2148.96	2433.22	2615.05	2561.85	2567.33	2632.81	2640.98	2601.89	2687.28	2763.03	2780.99	2924.64	2933.83	2974.17	2993.98	2932	3026.22	3047.47	3014.64	3026.01	3041.41	3043.66	3012.78	3052.89	3085.17	3069.74	3170.07	3141.54	3163.46	3165.7	3128.47	3179.3	3190.42	3200.52	3202.61	3189.41	3203.28	3240.49	3229.97	3204.02
pDR-BiFC5	1	F2	630.516	1141.26	1469.44	1769.51	2186.22	2528.1	3149.32	3704.81	4209.57	4719.34	5043.29	5185.28	5381.24	5616.54	5761.6	5936.77	6222.08	6558.05	6870.14	7149.65	7500.51	7771.88	7943.51	8119.29	8249.77	8336.06	8463.28	8485.45	8487.92	8434.12	8474.26	8519.26	8485.78	8523.39	8506.96	8607.78	8569.87	8595.31	8637.13	8680.01	8642.55	8672.35	8666.16	8641.42	8635.29	8707.91	8621.12
pDR-BiFC5	1	F3	635.494	1146.98	1500.81	1786.87	2220.84	2613.63	3080.45	3605.63	4169.01	4586.27	5078.1	5259.09	5367.35	5543	5805.67	5867.41	6094.56	6406.26	6785	7078.99	7454.73	7637.44	7859.95	8023.58	8142.65	8253.06	8339.62	8429.5	8363.95	8446.4	8437.62	8489.33	8458.87	8374.15	8531.31	8536.57	8462.97	8542.28	8589.84	8616.58	8597.09	8600.63	8648.74	8608.69	8581.06	8666.02	8630.18
pDR-BiFC5	1	F4	732.047	1041.16	1389.53	1870.51	2172.68	2619.92	3122.21	3584.95	4129.03	4555.64	4941.52	5182.47	5356.46	5538.25	5677.15	5865.2	5936.61	6329.71	6742.28	6978.42	7238.91	7522.4	7719.98	7894.41	7999.73	8003.39	8109.91	8275.23	8233.86	8344.73	8300.83	8303.85	8298.76	8302.2	8399.64	8323.03	8465.36	8455.49	8418.82	8457.38	8474.23	8460.93	8502.34	8457.17	8451	8520.33	8534.23
pDR-BiFC5	1	F5	696.099	1071.56	1392.37	1719.22	2106.94	2520.29	2975.45	3591.53	4133.62	4514.89	4900.98	5041.75	5245.29	5452.09	5636.4	5699.44	5963.18	6241.41	6573.08	6890.82	7184.19	7394.12	7651.55	7763.78	7890.3	7987.74	8102.67	8162.65	8161.45	8095.72	8193.44	8174.56	8269.47	8225.03	8283.37	8252.01	8306.8	8332.35	8350.8	8348.43	8344.6	8324.81	8367.68	8397.12	8345.05	8392.3	8396.49
pDR-BiFC5	1	F6	689.546	1037.89	1433.32	1764.75	2142.22	2508.43	3096.28	3552.77	4091.8	4561.59	4872.8	4974.72	5140.44	5321.69	5576.41	5581.9	5797.2	6114.28	6436.07	6728.59	7001.87	7304.2	7399.17	7597.29	7766.32	7818.77	7868.38	7899.84	7990.9	8024.88	8029	8071.37	8012.66	8028.66	8088.94	8104.31	8153.91	8150.45	8155.28	8191.37	8206.66	8238.85	8188.22	8198.09	8217.3	8262.09	8278.08
pDR-BiFC6	1	F7	303.797	555.504	892.609	1129.76	1304.47	1542.43	1903.23	2249.78	2585.24	2815.98	2985.58	3040.05	3121.17	3181.4	3256.44	3232.61	3379.59	3506.23	3636.17	3825.78	3887.18	4001.42	4111.53	4104.6	4178.27	4119.9	4149.05	4189.43	4154.34	4147.78	4099.49	4133.9	4060.99	4075.48	4102.14	4097.2	4105.93	4048.04	4081.91	4117.53	4111.57	4070.94	4091.02	4094.4	4070.93	4094.98	4094.58
pDR-BiFC6	1	F8	297.269	747.802	896.019	1143.39	1412.34	1647.29	1954.32	2331.56	2568.18	2869	3148.08	3066.4	3127.93	3291.44	3334.42	3371.04	3481.05	3610.75	3776.46	3867.54	4008.15	4053.98	4122.58	4194.37	4210.41	4227.82	4238.95	4205.98	4209.77	4206.7	4246.08	4200.19	4175.67	4090.19	4072.11	4063.17	4106.5	4094.71	4078.96	4118.96	4118.18	4079.78	4102.04	4109.6	4070.23	4071.73	4060.67
pDR-BiFC6	1	F9	280	631.723	915.132	1136.48	1351.83	1615.68	2009.24	2275.4	2574.54	2833.67	2874.14	2979.3	3089.94	3114.12	3210.46	3303.05	3351.33	3501.7	3609.25	3786.66	3785.47	3924.99	3966.8	3999.19	4024.44	4116.9	4102.35	4084.99	4060.89	4090.31	4050.01	3987.81	3972.3	3909.91	3978.12	3929.16	3963.52	3916.69	3890.4	3948.63	3945.03	3940.05	3967.06	3881.46	3900.34	3954.67	3939.78
pDR-BiFC6	1	F10	376.751	698.182	967.819	1242.61	1513.16	1719.83	2041.03	2259.06	2565.45	2801.21	2963.76	3012.49	3033.81	3098.45	3174.18	3113.15	3289.7	3397.5	3545.93	3644.08	3707.23	3846.02	3858.01	3888.65	3952.28	3931.9	3966.87	3939.65	3899.54	3980.17	3920.7	3854.61	3877.28	3897.93	3872.04	3848.88	3846.82	3834.87	3840.07	3870.6	3845.97	3891.66	3861.16	3845.31	3878.38	3902.01	3878.7
pDR-BiFC6	1	F11	390.539	701.927	1034.67	1255.31	1489.81	1762.1	2074.48	2359.24	2649.23	2879.46	2994.38	3036.44	3067.23	3101.39	3155.79	3201.33	3347.5	3491.47	3625.77	3715.29	3797.22	3905.6	3941.43	3989.22	3938.51	4009.32	3974.66	3963.62	4012.45	3988.48	3941.07	3907.37	3909.64	3906.63	3895.04	3903.54	3867.18	3880.6	3853.1	3869.72	3868.12	3887.43	3926.9	3904.27	3905.53	3908.96	3927.57
[truncated: 10 more columns]

## Sheet: Fig1f-plotted-data
YFP RFU/OD600 at 6.5 h
Sensor	IPTG (mM)	YFP RFU	OD600	YFP RFU/OD600
pDS-BiFC5	0	4264.6	1.0749	3967.44
pDS-BiFC5	0	4272.6	1.0533	4056.39
pDS-BiFC5	0	4156.6	1.0625	3912.09
pDS-BiFC5	0	4048.6	1.0553	3836.44
pDS-BiFC5	0	4045.6	1.0589	3820.57
pDS-BiFC6	0	1640.6	1.0625	1544.09
pDS-BiFC6	0	1596.6	1.0517	1518.11
pDS-BiFC6	0	1579.6	1.0677	1479.44
pDS-BiFC6	0	1378.6	1.0506	1312.2
pDS-BiFC6	0	1403.6	1.0552	1330.17
pDS-BiFC5	0.1	4793.6	0.9422	5087.67
pDS-BiFC5	0.1	4565.6	0.9355	4880.38
pDS-BiFC5	0.1	4680.6	0.9322	5021.03
pDS-BiFC5	0.1	4596.6	0.9431	4873.93
pDS-BiFC5	0.1	4398.6	0.9477	4641.34
pDS-BiFC6	0.1	2323.6	0.9368	2480.36
pDS-BiFC6	0.1	2231.6	0.9268	2407.85
pDS-BiFC6	0.1	2260.6	0.9397	2405.66
pDS-BiFC6	0.1	2197.6	0.9389	2340.61
pDS-BiFC6	0.1	2196.6	0.9301	2361.68
pDS-BiFC5	0.3	5550.6	0.8992	6172.82
pDS-BiFC5	0.3	5726.6	0.8981	6376.35
pDS-BiFC5	0.3	5617.6	0.8893	6316.88
pDS-BiFC5	0.3	5433.6	0.8837	6148.69
pDS-BiFC5	0.3	5292.6	0.8955	5910.22
pDS-BiFC6	0.3	2811.6	0.8848	3177.67
pDS-BiFC6	0.3	2700.6	0.8858	3048.77
pDS-BiFC6	0.3	2623.6	0.879	2984.76
pDS-BiFC6	0.3	2606.6	0.8683	3001.96
pDS-BiFC6	0.3	2698.6	0.8918	3026.01
pDS-BiFC5	1	6649.6	0.7857	8463.28
pDS-BiFC5	1	6546.6	0.785	8339.62
pDS-BiFC5	1	6360.6	0.7843	8109.91
pDS-BiFC5	1	6471.6	0.7987	8102.67
pDS-BiFC5	1	6169.6	0.7841	7868.38
pDS-BiFC6	1	3234.6	0.7796	4149.05
pDS-BiFC6	1	3299.6	0.7784	4238.95
pDS-BiFC6	1	3214.6	0.7836	4102.35
pDS-BiFC6	1	3113.6	0.7849	3966.87
pDS-BiFC6	1	3137.6	0.7894	3974.66

## Sheet: Fig1g
Relative YFP RFU/OD600 from induction of dsRNA GFP expression						Normalized YFP fluorescence (RFU/OD) signal relative to 0.0mM IPTG control samples for each sensor plasmid from data in Fig1f
						Rel. RFU/OD signal = (RFU/OD[xmM IPTG]) / (RFU/OD[0mM IPTG])
Sensor	[IPTG]	Rel. YFP RFU/OD600
pDR-BiFC5	0	1.01247
pDR-BiFC5	0	1.03517
pDR-BiFC5	0	0.998343
pDR-BiFC5	0	0.979038
pDR-BiFC5	0	0.974986
pDR-BiFC6	0	1.07467
pDR-BiFC6	0	1.05659
pDR-BiFC6	0	1.02967
pDR-BiFC6	0	0.913278
pDR-BiFC6	0	0.925786
pDR-BiFC5	0.1	1.29834
pDR-BiFC5	0.1	1.24544
pDR-BiFC5	0.1	1.28134
pDR-BiFC5	0.1	1.2438
pDR-BiFC5	0.1	1.18444
pDR-BiFC6	0.1	1.7263
pDR-BiFC6	0.1	1.67584
pDR-BiFC6	0.1	1.67431
pDR-BiFC6	0.1	1.62904
pDR-BiFC6	0.1	1.6437
pDR-BiFC5	0.3	1.57527
pDR-BiFC5	0.3	1.62721
pDR-BiFC5	0.3	1.61203
pDR-BiFC5	0.3	1.56911
pDR-BiFC5	0.3	1.50825
pDR-BiFC6	0.3	2.21162
pDR-BiFC6	0.3	2.12191
pDR-BiFC6	0.3	2.07736
pDR-BiFC6	0.3	2.08933
pDR-BiFC6	0.3	2.10607
pDR-BiFC5	1	2.15978
pDR-BiFC5	1	2.12822
pDR-BiFC5	1	2.0696
pDR-BiFC5	1	2.06775
pDR-BiFC5	1	2.00796
pDR-BiFC6	1	2.88769
pDR-BiFC6	1	2.95026
pDR-BiFC6	1	2.85519
pDR-BiFC6	1	2.7609
pDR-BiFC6	1	2.76632

## Sheet: Fig2d-raw-data
Application: Tecan i-control				Tecan i-control , 1.11.1.0
Device: infinite 200Pro				Serial number: 1602000080				Serial number of connected stacker:
Firmware: V_3.40_01/15_Infinite (Dec 23 2014/12.45.11)				MAI, V_3.40_01/15_Infinite (Dec 23 2014/12.45.11)
Date:	2025-06-03
Time:	12:55:46 PM
System				DESKTOP-R891HJ3
User				DESKTOP-R891HJ3\Barrick Lab
Plate				Greiner 96 Flat Bottom Transparent Polystyrene Cat. No.: 655101/655161/655192 [GRE96ft.pdfx]
Plate-ID (Stacker)
Wait (Plate)				On	Target Temperature: 25 °C
Wait (Plate Temperature)				Valid Range: 23 - 31 °C
List of actions in this measurement script:
Kinetic
Shaking (Orbital) Duration:				789	s
Shaking (Orbital) Amplitude:				3.5	mm
Fluorescence
Absorbance
2 Labels
Kinetic Measurement
Kinetic duration				23:59:00
Interval Time				00:15:00
Mode				Fluorescence Top Reading
Excitation Wavelength				500	nm
Emission Wavelength				538	nm
Excitation Bandwidth				9	nm
Emission Bandwidth				20	nm
Gain				90	Manual
Number of Flashes				11
Integration Time				26	µs
Lag Time				0	µs
Settle Time				0	ms
Z-Position (Manual)				20800	µm
Mode				Absorbance
Wavelength				600	nm
Bandwidth				9	nm
Number of Flashes				25
Settle Time				0	ms
Part of Plate				A1-F12
Start Time:	6/3/2025 12:55:46 PM
YFP RFU reading
			Cycle Nr.	1	2	3	4	5	6	7	8	9	10	11	12	13	14	15	16	17	18	19	20	21	22	23	24	25	26	27	28	29	30	31	32	33	34	35	36	37	38	39	40	41	42	43	44	45	46
dsRNA vector	Origin	Arabinose	Time [s]	0	900	1800	2700	3600	4500	5400	6300	7200	8100	9000	9900	10800	11700	12600	13499.9	14400	15300	16199.9	17099.9	17999.9	18899.9	19799.9	20699.9	21599.9	22499.9	23399.9	24299.9	25199.9	26099.9	26999.9	27899.9	28799.9	29699.9	30599.9	31499.9	32399.9	33299.9	34199.8	35099.9	35999.8	36899.8	37799.8	38699.8	39599.8	40499.8
pNR	ColE1	-	B1	-33.514	-8.514	-24.514	-31.514	-16.514	-35.514	-29.514	-35.514	-22.514	-18.514	-31.514	-24.514	-33.514	-27.514	-37.514	-29.514	-28.514	-40.514	-22.514	-25.514	-32.514	-30.514	-19.514	-41.514	-31.514	-22.514	-15.514	-18.514	-14.514	-18.514	-14.514	-5.514	3.486	17.486	12.486	4.486	16.486	7.486	30.486	14.486	38.486	41.486	32.486	61.486	44.486	69.486
pNR	ColE1	-	B2	-20.514	-23.514	-17.514	-27.514	-22.514	-22.514	-13.514	-46.514	-29.514	-26.514	-31.514	-31.514	-26.514	-34.514	-38.514	-37.514	-43.514	-48.514	-37.514	-44.514	-32.514	-42.514	-40.514	-43.514	-21.514	-35.514	-22.514	-21.514	-33.514	-7.514	-18.514	-5.514	-13.514	-7.514	-6.514	4.486	9.486	0.486	18.486	24.486	20.486	13.486	26.486	47.486	37.486	27.486
pNR	ColE1	-	B3	-5.514	-31.514	-33.514	-26.514	-40.514	-32.514	-21.514	-29.514	-28.514	-27.514	-43.514	-35.514	-30.514	-40.514	-39.514	-26.514	-52.514	-27.514	-36.514	-36.514	-44.514	-46.514	-51.514	-33.514	-36.514	-32.514	-28.514	-32.514	-37.514	-36.514	-22.514	-23.514	-25.514	-4.514	-1.514	-7.514	4.486	2.486	20.486	11.486	19.486	22.486	37.486	25.486	25.486	32.486
pNR	ColE1	-	B4	-18.514	-29.514	-32.514	-21.514	-25.514	-25.514	-36.514	-39.514	-32.514	-31.514	-37.514	-27.514	-30.514	-47.514	-42.514	-46.514	-34.514	-43.514	-36.514	-32.514	-40.514	-46.514	-43.514	-42.514	-35.514	-32.514	-39.514	-30.514	-30.514	-30.514	-18.514	-22.514	-9.514	-9.514	-6.514	0.486	7.486	6.486	-4.514	1.486	14.486	28.486	21.486	23.486	34.486	50.486
pNR	ColE1	-	B5	-0.514	-24.514	-23.514	-34.514	-38.514	-26.514	-39.514	-45.514	-32.514	-50.514	-36.514	-42.514	-39.514	-51.514	-45.514	-53.514	-48.514	-50.514	-53.514	-67.514	-53.514	-66.514	-64.514	-59.514	-44.514	-63.514	-46.514	-53.514	-52.514	-36.514	-49.514	-44.514	-31.514	-27.514	-19.514	-29.514	-10.514	-10.514	-5.514	-19.514	3.486	14.486	9.486	15.486	13.486	12.486
pNR	ColE1	-	B6	-3.514	-27.514	-28.514	-33.514	-39.514	-44.514	-38.514	-39.514	-45.514	-41.514	-44.514	-46.514	-43.514	-61.514	-54.514	-56.514	-54.514	-51.514	-59.514	-62.514	-55.514	-59.514	-52.514	-57.514	-47.514	-43.514	-45.514	-51.514	-55.514	-45.514	-52.514	-29.514	-32.514	-21.514	-28.514	-20.514	-8.514	-14.514	-14.514	-0.514	-6.514	10.486	11.486	12.486	25.486	22.486
pDS-Def1	ColE1	-	B7	-18.514	-14.514	-30.514	-30.514	-19.514	-25.514	-46.514	-33.514	-35.514	-44.514	-41.514	-36.514	-39.514	-44.514	-47.514	-36.514	-59.514	-45.514	-54.514	-57.514	-51.514	-63.514	-46.514	-48.514	-40.514	-56.514	-55.514	-63.514	-70.514	-66.514	-55.514	-66.514	-49.514	-28.514	-48.514	-38.514	-30.514	-28.514	-29.514	-15.514	-19.514	-13.514	-5.514	6.486	5.486	-3.514
pDS-Def1	ColE1	-	B8	-14.514	-30.514	-18.514	-34.514	-28.514	-29.514	-23.514	-36.514	-31.514	-30.514	-34.514	-47.514	-29.514	-35.514	-40.514	-35.514	-43.514	-40.514	-37.514	-52.514	-38.514	-60.514	-47.514	-41.514	-37.514	-39.514	-57.514	-45.514	-45.514	-44.514	-36.514	-22.514	-36.514	-33.514	-34.514	-21.514	-22.514	-25.514	-15.514	-11.514	1.486	-5.514	-6.514	3.486	12.486	9.486
pDS-Def1	ColE1	-	B9	-14.514	-24.514	-34.514	-25.514	-32.514	-27.514	-24.514	-25.514	-43.514	-42.514	-32.514	-37.514	-27.514	-34.514	-32.514	-37.514	-37.514	-29.514	-30.514	-31.514	-51.514	-51.514	-50.514	-42.514	-39.514	-33.514	-20.514	-41.514	-42.514	-38.514	-30.514	-33.514	-23.514	-25.514	-21.514	-20.514	-26.514	-21.514	-5.514	-1.514	-3.514	-1.514	7.486	14.486	19.486	23.486
pDS-Def1	ColE1	-	B10	-11.514	-14.514	-25.514	-10.514	-23.514	-20.514	-31.514	-23.514	-30.514	-18.514	-23.514	-30.514	-36.514	-28.514	-24.514	-30.514	-35.514	-24.514	-33.514	-26.514	-41.514	-33.514	-34.514	-41.514	-41.514	-30.514	-27.514	-42.514	-14.514	-33.514	-13.514	-18.514	-18.514	-7.514	-18.514	-2.514	-9.514	-4.514	11.486	10.486	20.486	5.486	18.486	16.486	22.486	25.486
pDS-Def1	ColE1	-	B11	-15.514	-36.514	-18.514	-26.514	-20.514	-39.514	-34.514	-32.514	-15.514	-23.514	-30.514	-35.514	-33.514	-30.514	-21.514	-40.514	-28.514	-44.514	-31.514	-29.514	-29.514	-28.514	-38.514	-19.514	-39.514	-30.514	-14.514	-33.514	-25.514	-26.514	-16.514	-7.514	-28.514	-17.514	-14.514	-9.514	2.486	-11.514	6.486	16.486	15.486	16.486	31.486	25.486	36.486	33.486
pDS-Def1	ColE1	-	B12	-10.514	-11.514	-17.514	-28.514	-23.514	-27.514	-25.514	-29.514	-18.514	-19.514	-22.514	-25.514	-30.514	-15.514	-18.514	-26.514	-31.514	-22.514	-30.514	-27.514	-26.514	-33.514	-21.514	-29.514	-20.514	-27.514	-16.514	-14.514	-9.514	-17.514	-6.514	-7.514	-7.514	-13.514	6.486	11.486	1.486	6.486	25.486	36.486	34.486	33.486	39.486	57.486	46.486	54.486
pNR	RSF1010	-	C1	-19.514	-19.514	-13.514	-5.514	-29.514	-24.514	-20.514	-16.514	-26.514	-29.514	-22.514	-26.514	-20.514	-20.514	-15.514	-30.514	-19.514	-28.514	-30.514	-23.514	-30.514	-24.514	-29.514	-36.514	-18.514	-29.514	-16.514	-7.514	-7.514	-0.514	-3.514	-15.514	4.486	-0.514	17.486	19.486	25.486	27.486	39.486	31.486	34.486	47.486	50.486	55.486	62.486	55.486
pNR	RSF1010	-	C2	-5.514	-14.514	-14.514	-15.514	-24.514	-25.514	-15.514	-5.514	-15.514	-22.514	-22.514	-15.514	-29.514	-28.514	-32.514	-33.514	-19.514	-25.514	-32.514	-33.514	-33.514	-32.514	-33.514	-27.514	-24.514	-31.514	-8.514	-15.514	-16.514	-15.514	-11.514	-25.514	1.486	-5.514	-4.514	-16.514	15.486	23.486	14.486	23.486	19.486	27.486	32.486	36.486	37.486	47.486
pNR	RSF1010	-	C3	-15.514	-21.514	-28.514	-29.514	-25.514	-18.514	-21.514	-14.514	-29.514	-10.514	-30.514	-27.514	-27.514	-29.514	-30.514	-30.514	-27.514	-42.514	-28.514	-34.514	-35.514	-39.514	-24.514	-31.514	-40.514	-31.514	-15.514	-39.514	-29.514	-42.514	-27.514	-23.514	-0.514	-4.514	-2.514	4.486	18.486	18.486	16.486	21.486	12.486	22.486	23.486	34.486	40.486	44.486
pNR	RSF1010	-	C4	-7.514	-10.514	-28.514	-20.514	-27.514	-43.514	-36.514	-31.514	-41.514	-31.514	-33.514	-21.514	-42.514	-30.514	-30.514	-39.514	-41.514	-42.514	-52.514	-51.514	-52.514	-38.514	-49.514	-54.514	-39.514	-40.514	-34.514	-37.514	-38.514	-39.514	-31.514	-30.514	-6.514	-24.514	-13.514	-0.514	5.486	6.486	11.486	6.486	15.486	19.486	13.486	28.486	27.486	30.486
pNR	RSF1010	-	C5	-25.514	-23.514	-21.514	-27.514	-33.514	-30.514	-27.514	-36.514	-37.514	-34.514	-45.514	-44.514	-38.514	-43.514	-50.514	-55.514	-57.514	-45.514	-38.514	-47.514	-32.514	-53.514	-49.514	-34.514	-53.514	-47.514	-47.514	-37.514	-37.514	-41.514	-20.514	-21.514	-29.514	-26.514	-10.514	-15.514	-8.514	-4.514	2.486	7.486	-0.514	11.486	6.486	26.486	31.486	45.486
pNR	RSF1010	-	C6	-5.514	-18.514	-23.514	-18.514	-9.514	-24.514	-21.514	-21.514	-24.514	-31.514	-29.514	-37.514	-33.514	-35.514	-47.514	-48.514	-23.514	-44.514	-25.514	-28.514	-47.514	-34.514	-39.514	-39.514	-28.514	-31.514	-44.514	-28.514	-30.514	-30.514	-16.514	-28.514	-16.514	-2.514	-14.514	-3.514	-0.514	-5.514	8.486	5.486	7.486	19.486	9.486	23.486	42.486	25.486
pDS-Def1	RSF1010	-	C7	-13.514	-9.514	-19.514	-9.514	-34.514	-22.514	-37.514	-21.514	-25.514	-27.514	-34.514	-29.514	-38.514	-33.514	-34.514	-45.514	-45.514	-34.514	-44.514	-35.514	-47.514	-45.514	-46.514	-38.514	-54.514	-39.514	-37.514	-41.514	-61.514	-38.514	-42.514	-44.514	-33.514	-40.514	-28.514	-31.514	-18.514	-6.514	-8.514	-4.514	-3.514	-16.514	7.486	13.486	15.486	23.486
pDS-Def1	RSF1010	-	C8	-10.514	-16.514	-12.514	-21.514	-8.514	-17.514	-23.514	-12.514	-17.514	-22.514	-39.514	-22.514	-33.514	-31.514	-37.514	-46.514	-46.514	-29.514	-53.514	-32.514	-47.514	-35.514	-43.514	-44.514	-45.514	-43.514	-43.514	-52.514	-48.514	-48.514	-37.514	-31.514	-17.514	-25.514	-24.514	-21.514	-20.514	-12.514	-7.514	-0.514	13.486	-0.514	9.486	4.486	13.486	18.486
pDS-Def1	RSF1010	-	C9	-6.514	-11.514	-24.514	-9.514	-28.514	-18.514	-26.514	-19.514	-24.514	-16.514	-29.514	-27.514	-33.514	-38.514	-51.514	-20.514	-37.514	-28.514	-43.514	-38.514	-34.514	-33.514	-37.514	-50.514	-29.514	-42.514	-40.514	-36.514	-34.514	-42.514	-29.514	-14.514	-15.514	-29.514	-11.514	3.486	-0.514	1.486	-11.514	-7.514	3.486	3.486	35.486	28.486	25.486	34.486
pDS-Def1	RSF1010	-	C10	-9.514	-10.514	-18.514	-20.514	-14.514	-24.514	-20.514	-29.514	-27.514	-24.514	-24.514	-33.514	-29.514	-29.514	-19.514	-19.514	-20.514	-19.514	-26.514	-34.514	-34.514	-32.514	-28.514	-29.514	-32.514	-36.514	-22.514	-21.514	-28.514	-14.514	-11.514	-11.514	-4.514	6.486	3.486	14.486	0.486	14.486	17.486	27.486	24.486	33.486	37.486	44.486	47.486	58.486
pDS-Def1	RSF1010	-	C11	-21.514	-13.514	-13.514	-6.514	-22.514	-13.514	-8.514	-13.514	-17.514	-18.514	-22.514	-17.514	-26.514	-16.514	-17.514	-19.514	-24.514	-32.514	-26.514	-21.514	-18.514	-17.514	-25.514	-17.514	-23.514	-40.514	-22.514	-26.514	-14.514	-13.514	-27.514	-16.514	1.486	10.486	5.486	7.486	6.486	15.486	11.486	25.486	32.486	30.486	45.486	35.486	48.486	67.486
pDS-Def1	RSF1010	-	C12	0.486	-13.514	-10.514	-21.514	-3.514	-12.514	-22.514	-21.514	-24.514	-12.514	-14.514	-25.514	-35.514	-24.514	-33.514	-28.514	-28.514	-26.514	-32.514	-24.514	-17.514	-20.514	-18.514	-25.514	-30.514	-27.514	-30.514	-12.514	-18.514	-13.514	-2.514	-1.514	15.486	5.486	9.486	14.486	26.486	31.486	38.486	36.486	40.486	52.486	53.486	66.486	82.486	80.486
pNR	ColE1	+	E1	-12.514	-15.514	-29.514	-30.514	-33.514	-15.514	-17.514	-29.514	-20.514	-6.514	-10.514	-2.514	3.486	-0.514	-9.514	12.486	0.486	2.486	7.486	2.486	3.486	-5.514	7.486	-2.514	10.486	13.486	4.486	24.486	26.486	19.486	27.486	33.486	33.486	45.486	46.486	43.486	45.486	71.486	69.486	45.486	69.486	90.486	69.486	86.486	86.486	86.486
pNR	ColE1	+	E2	-18.514	-27.514	-21.514	-41.514	-23.514	-20.514	-18.514	-26.514	-14.514	-16.514	-15.514	-1.514	-0.514	-12.514	-8.514	-8.514	-15.514	-5.514	-7.514	10.486	7.486	5.486	11.486	5.486	18.486	1.486	2.486	-3.514	20.486	20.486	29.486	34.486	26.486	32.486	26.486	42.486	29.486	34.486	52.486	49.486	69.486	63.486	88.486	78.486	77.486	78.486
pNR	ColE1	+	E3	-21.514	-21.514	-22.514	-30.514	-24.514	-9.514	-28.514	-9.514	-12.514	-10.514	-13.514	-14.514	-8.514	-4.514	-19.514	5.486	-1.514	-9.514	-8.514	-0.514	-3.514	-9.514	-2.514	-9.514	-5.514	-9.514	-1.514	10.486	1.486	14.486	11.486	21.486	14.486	14.486	25.486	40.486	38.486	34.486	44.486	51.486	59.486	66.486	50.486	66.486	65.486	77.486
pNR	ColE1	+	E4	-27.514	-21.514	-25.514	-12.514	-23.514	-33.514	-27.514	-32.514	-24.514	-13.514	-14.514	-9.514	-16.514	-8.514	-8.514	-15.514	-13.514	-14.514	-13.514	-18.514	-10.514	-5.514	-20.514	-14.514	-1.514	-10.514	-3.514	-1.514	1.486	-6.514	-1.514	0.486	4.486	22.486	25.486	29.486	18.486	43.486	49.486	59.486	40.486	49.486	65.486	78.486	83.486	75.486
pNR	ColE1	+	E5	-15.514	-37.514	-21.514	-32.514	-26.514	-27.514	-37.514	-40.514	-24.514	-23.514	-26.514	-25.514	-17.514	-25.514	-29.514	-29.514	-31.514	-18.514	-27.514	-30.514	-33.514	-31.514	-25.514	-13.514	-24.514	-20.514	-25.514	-28.514	-17.514	-18.514	-15.514	-10.514	-16.514	14.486	10.486	8.486	13.486	12.486	22.486	11.486	21.486	37.486	42.486	32.486	61.486	42.486
pNR	ColE1	+	E6	-7.514	-26.514	-29.514	-35.514	-22.514	-22.514	-26.514	-37.514	-25.514	-34.514	-20.514	-13.514	-12.514	-12.514	-23.514	-27.514	-15.514	-20.514	-34.514	-10.514	-12.514	-5.514	-20.514	-8.514	-16.514	-10.514	-7.514	-8.514	-5.514	-17.514	-5.514	3.486	13.486	6.486	5.486	18.486	41.486	29.486	13.486	35.486	35.486	25.486	49.486	40.486	39.486	72.486
pDS-Def1	ColE1	+	E7	-29.514	-48.514	-26.514	-27.514	-28.514	-22.514	-9.514	-18.514	-5.514	-2.514	7.486	16.486	3.486	6.486	9.486	12.486	21.486	24.486	13.486	20.486	31.486	25.486	25.486	31.486	19.486	22.486	26.486	23.486	28.486	32.486	36.486	30.486	40.486	49.486	34.486	54.486	58.486	61.486	62.486	62.486	77.486	65.486	79.486	78.486	89.486	100.486
pDS-Def1	ColE1	+	E8	-23.514	-28.514	-27.514	-37.514	-25.514	-20.514	-28.514	-7.514	-6.514	-7.514	-13.514	8.486	-12.514	-6.514	1.486	13.486	2.486	8.486	11.486	19.486	10.486	14.486	5.486	15.486	14.486	17.486	13.486	16.486	19.486	29.486	29.486	42.486	49.486	38.486	33.486	46.486	55.486	65.486	58.486	50.486	68.486	68.486	71.486	62.486	69.486	78.486
pDS-Def1	ColE1	+	E9	-14.514	-29.514	-24.514	-29.514	-21.514	-18.514	-12.514	-5.514	-10.514	1.486	-3.514	-1.514	3.486	12.486	18.486	19.486	9.486	16.486	24.486	31.486	20.486	22.486	16.486	15.486	33.486	17.486	24.486	38.486	21.486	33.486	42.486	38.486	49.486	39.486	42.486	31.486	50.486	48.486	46.486	64.486	72.486	74.486	74.486	65.486	77.486	103.486
pDS-Def1	ColE1	+	E10	-25.514	-25.514	-28.514	-12.514	-11.514	-15.514	-6.514	-12.514	5.486	4.486	8.486	-2.514	19.486	6.486	19.486	41.486	25.486	33.486	27.486	27.486	21.486	32.486	23.486	41.486	39.486	28.486	37.486	27.486	52.486	40.486	40.486	39.486	59.486	72.486	53.486	67.486	74.486	67.486	76.486	86.486	81.486	92.486	94.486	107.486	99.486	105.486
pDS-Def1	ColE1	+	E11	-25.514	-22.514	-23.514	-17.514	-20.514	-29.514	-10.514	-15.514	-8.514	-5.514	-2.514	3.486	9.486	15.486	5.486	13.486	26.486	17.486	14.486	31.486	14.486	30.486	30.486	23.486	31.486	43.486	23.486	38.486	45.486	43.486	45.486	41.486	56.486	58.486	53.486	59.486	56.486	79.486	75.486	81.486	88.486	94.486	82.486	90.486	107.486	95.486
pDS-Def1	ColE1	+	E12	5.486	-23.514	-13.514	-17.514	-15.514	-8.514	-10.514	-11.514	0.486	-1.514	14.486	-1.514	16.486	22.486	21.486	28.486	23.486	28.486	39.486	47.486	42.486	40.486	33.486	43.486	41.486	30.486	52.486	36.486	52.486	43.486	44.486	59.486	50.486	61.486	62.486	55.486	66.486	93.486	83.486	94.486	87.486	104.486	95.486	104.486	110.486	124.486
pNR	RSF1010	+	F1	-13.514	-13.514	-32.514	-27.514	-33.514	-15.514	-22.514	-24.514	-8.514	-15.514	-13.514	-12.514	-8.514	-17.514	-24.514	-2.514	-30.514	-11.514	-15.514	-28.514	-18.514	-6.514	-5.514	-8.514	-5.514	-19.514	16.486	2.486	-1.514	0.486	10.486	3.486	26.486	18.486	22.486	28.486	32.486	47.486	55.486	46.486	69.486	62.486	61.486	83.486	78.486	83.486
pNR	RSF1010	+	F2	-12.514	-27.514	-34.514	-19.514	-32.514	-17.514	-13.514	-26.514	-17.514	-25.514	-22.514	-22.514	-11.514	-19.514	-22.514	-20.514	-22.514	-10.514	-13.514	-15.514	-19.514	-5.514	-2.514	-18.514	3.486	-16.514	-7.514	1.486	-0.514	-4.514	4.486	0.486	15.486	4.486	16.486	34.486	31.486	48.486	41.486	40.486	46.486	52.486	63.486	64.486	64.486	84.486
pNR	RSF1010	+	F3	-18.514	-19.514	-14.514	-31.514	-22.514	-19.514	-17.514	-18.514	-29.514	-14.514	-25.514	-19.514	-23.514	-7.514	-6.514	-34.514	-23.514	-23.514	-17.514	-26.514	-31.514	-25.514	-16.514	-7.514	-22.514	-16.514	-4.514	-7.514	-13.514	-3.514	-3.514	9.486	3.486	15.486	29.486	18.486	35.486	24.486	35.486	47.486	42.486	50.486	59.486	80.486	73.486	73.486
pNR	RSF1010	+	F4	-15.514	-27.514	-28.514	-23.514	-16.514	-31.514	-37.514	-28.514	-26.514	-22.514	-23.514	-28.514	-16.514	-31.514	-15.514	-23.514	-27.514	-24.514	-26.514	-30.514	-13.514	-36.514	-21.514	-18.514	-32.514	-22.514	-22.514	-11.514	-14.514	-13.514	2.486	1.486	17.486	12.486	9.486	20.486	11.486	44.486	31.486	40.486	40.486	54.486	53.486	50.486	62.486	72.486
pNR	RSF1010	+	F5	-19.514	-29.514	-22.514	-26.514	-43.514	-22.514	-42.514	-14.514	-16.514	-29.514	-20.514	-29.514	-22.514	-19.514	-23.514	-17.514	-30.514	-35.514	-14.514	-33.514	-24.514	-31.514	-28.514	-25.514	-34.514	-22.514	-16.514	-22.514	-22.514	-16.514	1.486	15.486	7.486	10.486	12.486	13.486	29.486	16.486	49.486	41.486	53.486	57.486	66.486	61.486	64.486	71.486
pNR	RSF1010	+	F6	-26.514	-21.514	-32.514	-33.514	-28.514	-33.514	-31.514	-29.514	-29.514	-20.514	-31.514	-33.514	-18.514	-40.514	-24.514	-41.514	-18.514	-32.514	-40.514	-24.514	-34.514	-23.514	-39.514	-34.514	-30.514	-29.514	-34.514	-21.514	-27.514	-19.514	-25.514	-17.514	-4.514	-6.514	-13.514	-0.514	-1.514	6.486	15.486	26.486	27.486	30.486	49.486	50.486	59.486	62.486
pDS-Def1	RSF1010	+	F7	-12.514	-27.514	-35.514	-41.514	-44.514	-28.514	-34.514	-37.514	-47.514	-42.514	-42.514	-33.514	-43.514	-29.514	-43.514	-45.514	-42.514	-41.514	-44.514	-53.514	-42.514	-36.514	-50.514	-46.514	-36.514	-41.514	-62.514	-53.514	-43.514	-47.514	-30.514	-19.514	-33.514	-32.514	-19.514	-11.514	-13.514	-2.514	6.486	10.486	6.486	2.486	20.486	26.486	35.486	46.486
pDS-Def1	RSF1010	+	F8	-14.514	-26.514	-45.514	-37.514	-41.514	-49.514	-41.514	-40.514	-36.514	-49.514	-37.514	-43.514	-41.514	-57.514	-44.514	-55.514	-43.514	-49.514	-42.514	-49.514	-48.514	-46.514	-51.514	-53.514	-51.514	-38.514	-52.514	-51.514	-52.514	-56.514	-47.514	-45.514	-44.514	-37.514	-36.514	-28.514	-19.514	-21.514	-5.514	-10.514	-9.514	1.486	4.486	15.486	13.486	12.486
pDS-Def1	RSF1010	+	F9	-26.514	-31.514	-33.514	-32.514	-35.514	-35.514	-49.514	-46.514	-23.514	-44.514	-58.514	-40.514	-42.514	-47.514	-41.514	-44.514	-53.514	-47.514	-48.514	-44.514	-41.514	-50.514	-59.514	-58.514	-48.514	-54.514	-56.514	-56.514	-72.514	-70.514	-57.514	-53.514	-51.514	-28.514	-32.514	-20.514	-34.514	-15.514	-18.514	-1.514	-2.514	-7.514	22.486	4.486	14.486	20.486
pDS-Def1	RSF1010	+	F10	-27.514	-42.514	-35.514	-24.514	-44.514	-24.514	-34.514	-35.514	-27.514	-37.514	-25.514	-28.514	-36.514	-29.514	-24.514	-42.514	-43.514	-36.514	-44.514	-41.514	-41.514	-43.514	-31.514	-37.514	-24.514	-34.514	-48.514	-35.514	-43.514	-61.514	-48.514	-52.514	-40.514	-33.514	-34.514	-15.514	-25.514	-18.514	-2.514	-9.514	3.486	1.486	3.486	23.486	15.486	37.486
pDS-Def1	RSF1010	+	F11	-15.514	-27.514	-35.514	-29.514	-27.514	-38.514	-23.514	-23.514	-38.514	-31.514	-33.514	-21.514	-24.514	-14.514	-19.514	-31.514	-23.514	-10.514	-28.514	-20.514	-24.514	-22.514	-24.514	-26.514	-21.514	-24.514	-27.514	-14.514	-39.514	-29.514	-27.514	-11.514	1.486	-2.514	-13.514	11.486	15.486	15.486	22.486	14.486	12.486	19.486	35.486	43.486	48.486	53.486
pDS-Def1	RSF1010	+	F12	-26.514	-23.514	-19.514	-16.514	-22.514	-28.514	-12.514	-24.514	-23.514	-20.514	-21.514	-21.514	-17.514	-14.514	-21.514	-23.514	-16.514	-14.514	-9.514	-31.514	-23.514	-15.514	-29.514	-21.514	-20.514	-14.514	-15.514	-25.514	-11.514	-1.514	-6.514	-2.514	13.486	-5.514	11.486	12.486	13.486	24.486	32.486	22.486	29.486	35.486	40.486	61.486	65.486	70.486
OD600 reading
			Cycle Nr.	1	2	3	4	5	6	7	8	9	10	11	12	13	14	15	16	17	18	19	20	21	22	23	24	25	26	27	28	29	30	31	32	33	34	35	36	37	38	39	40	41	42	43	44	45	46
dsRNA vector	Origin	Arabinose	Time [s]	0	900	1800	2700	3600	4500	5400	6300	7200	8100	9000	9900	10800	11700	12600	13499.9	14400	15300	16199.9	17099.9	17999.9	18899.9	19799.9	20699.9	21599.9	22499.9	23399.9	24299.9	25199.9	26099.9	26999.9	27899.9	28799.9	29699.9	30599.9	31499.9	32399.9	33299.9	34199.8	35099.9	35999.8	36899.8	37799.8	38699.8	39599.8	40499.8
pNR	ColE1	-	B1	0.105505	0.112905	0.119405	0.126705	0.135105	0.144705	0.156805	0.169905	0.183505	0.199305	0.217605	0.238705	0.261805	0.286605	0.312505	0.338605	0.368105	0.401405	0.435405	0.470205	0.502705	0.535405	0.568305	0.601005	0.635305	0.669005	0.702005	0.734405	0.771805	0.799405	0.823605	0.849605	0.877805	0.906905	0.931605	0.963705	1.016	1.03681	1.0527	1.0673	1.0815	1.09471	1.10641	1.1176	1.12721	1.1361
pNR	ColE1	-	B2	0.108405	0.115105	0.121605	0.128805	0.137505	0.147305	0.159705	0.173105	0.186905	0.202505	0.220405	0.239905	0.261705	0.284905	0.309305	0.334105	0.362305	0.390705	0.421505	0.453105	0.484205	0.516405	0.549305	0.581805	0.615005	0.647705	0.683005	0.718105	0.755105	0.783805	0.808905	0.836605	0.865005	0.894605	0.924105	0.977605	1.001	1.0205	1.03591	1.05111	1.06381	1.07481	1.085	1.0986	1.1088	1.1183
pNR	ColE1	-	B3	0.108505	0.115205	0.121405	0.128605	0.136705	0.146505	0.158205	0.171505	0.185405	0.200905	0.218905	0.238805	0.260905	0.283505	0.308405	0.333305	0.361605	0.390305	0.420605	0.451705	0.482405	0.513505	0.546305	0.578205	0.610905	0.643205	0.680305	0.715605	0.751605	0.782105	0.806305	0.834605	0.862305	0.896105	0.927205	0.980605	1.00271	1.0212	1.03661	1.05111	1.06381	1.0773	1.0916	1.10411	1.1159	1.126
pNR	ColE1	-	B4	0.109505	0.116505	0.123305	0.130405	0.138705	0.148705	0.160105	0.173305	0.186405	0.202205	0.220405	0.241005	0.262305	0.284505	0.309005	0.333005	0.362105	0.390805	0.420205	0.450005	0.480705	0.509905	0.541805	0.572505	0.604905	0.636505	0.672405	0.706805	0.741005	0.776505	0.800005	0.826505	0.853305	0.886905	0.915505	0.971605	0.995005	1.01501	1.0318	1.0465	1.062	1.0772	1.0917	1.10501	1.1167	1.12721
pNR	ColE1	-	B5	0.108005	0.115505	0.122305	0.129405	0.137305	0.146605	0.157605	0.170405	0.183805	0.199305	0.217205	0.237805	0.259505	0.282005	0.306205	0.329405	0.358005	0.387005	0.416605	0.446105	0.474305	0.503405	0.534705	0.564205	0.596105	0.627705	0.662405	0.696305	0.729705	0.768005	0.792405	0.818705	0.845305	0.876705	0.907405	0.959905	0.989205	1.0098	1.0256	1.04101	1.0541	1.06601	1.0781	1.08921	1.09981	1.111
pNR	ColE1	-	B6	0.106205	0.113405	0.120805	0.127705	0.135805	0.145105	0.156405	0.169305	0.183205	0.198205	0.216205	0.236605	0.258305	0.280905	0.305405	0.328405	0.357105	0.386705	0.416305	0.445805	0.473905	0.503605	0.534205	0.565105	0.597205	0.629805	0.664405	0.698705	0.732505	0.771105	0.794705	0.820905	0.847605	0.879905	0.910605	0.966005	0.991705	1.01291	1.02891	1.0434	1.0578	1.0694	1.08111	1.0943	1.108	1.11921
pDS-Def1	ColE1	-	B7	0.101905	0.107305	0.112305	0.117705	0.124305	0.132505	0.141205	0.151205	0.161605	0.172005	0.183805	0.197405	0.212805	0.228405	0.245605	0.263005	0.283305	0.304305	0.326705	0.350405	0.374205	0.399105	0.424705	0.450105	0.477105	0.505205	0.534605	0.565005	0.595705	0.626705	0.657505	0.687105	0.717205	0.746905	0.776405	0.806105	0.827805	0.848805	0.871605	0.901805	0.926205	0.962205	0.985205	1.0012	1.0147	1.02601
pDS-Def1	ColE1	-	B8	0.100605	0.106305	0.112505	0.118405	0.125205	0.133205	0.142305	0.152205	0.163105	0.173705	0.186105	0.201005	0.217405	0.233805	0.252005	0.269405	0.291405	0.314205	0.337705	0.362405	0.386105	0.411905	0.438705	0.465205	0.492705	0.520905	0.548905	0.577705	0.606105	0.637005	0.665405	0.694805	0.724305	0.755305	0.787305	0.807405	0.830305	0.855005	0.879905	0.911105	0.945805	0.972405	0.991105	1.00571	1.019	1.0304
pDS-Def1	ColE1	-	B9	0.100405	0.106105	0.111805	0.118005	0.125205	0.133405	0.142905	0.153505	0.164205	0.175005	0.186905	0.201105	0.216805	0.233005	0.250805	0.268405	0.289305	0.311105	0.334805	0.359805	0.383505	0.408805	0.435305	0.462305	0.489905	0.517905	0.546505	0.575105	0.604305	0.634805	0.663605	0.693805	0.723605	0.756205	0.785805	0.805905	0.830005	0.855005	0.885105	0.912005	0.950705	0.971005	0.988905	1.0039	1.0177	1.0298
pDS-Def1	ColE1	-	B10	0.102705	0.108105	0.113005	0.118805	0.125805	0.133905	0.143405	0.153205	0.163305	0.173805	0.185705	0.199205	0.215105	0.231105	0.248505	0.266105	0.287205	0.309105	0.332105	0.356605	0.381005	0.406405	0.433205	0.460405	0.487705	0.515705	0.543405	0.572905	0.601405	0.631005	0.660605	0.690505	0.720105	0.752005	0.782705	0.803405	0.826805	0.852105	0.879105	0.908905	0.945105	0.969005	0.986305	1.0011	1.01371	1.02521
pDS-Def1	ColE1	-	B11	0.103005	0.109505	0.115005	0.121105	0.128605	0.137205	0.147005	0.157605	0.168305	0.179705	0.192205	0.206405	0.222305	0.239205	0.256605	0.274505	0.295605	0.319805	0.346005	0.372905	0.398705	0.425505	0.453505	0.481705	0.509305	0.537905	0.565905	0.593605	0.622305	0.651705	0.680405	0.710105	0.739005	0.772005	0.796205	0.817905	0.840505	0.864705	0.894005	0.920205	0.959705	0.980305	0.996405	1.0097	1.0218	1.03221
pDS-Def1	ColE1	-	B12	0.099505	0.105205	0.111605	0.116505	0.123505	0.131605	0.141005	0.151205	0.161605	0.173005	0.185805	0.200405	0.216205	0.233405	0.251205	0.270505	0.292205	0.315905	0.340605	0.365905	0.392805	0.420005	0.447605	0.475805	0.504905	0.535205	0.564305	0.593805	0.625505	0.656805	0.687805	0.720405	0.753705	0.786805	0.810605	0.834505	0.860805	0.894605	0.925505	0.967105	0.992205	1.0105	1.02601	1.04151	1.05541	1.0678
pNR	RSF1010	-	C1	0.102805	0.109405	0.116405	0.124905	0.134605	0.146105	0.159005	0.172705	0.188805	0.203905	0.220705	0.239605	0.258905	0.280605	0.303005	0.326805	0.352005	0.378905	0.407205	0.437605	0.466205	0.495605	0.526805	0.557905	0.589505	0.619705	0.652905	0.686405	0.720105	0.748105	0.771305	0.797505	0.827205	0.862805	0.904105	0.935905	0.976505	1.01441	1.0327	1.04871	1.06481	1.07961	1.09341	1.10631	1.11721	1.1276
pNR	RSF1010	-	C2	0.109105	0.115305	0.121805	0.129805	0.139105	0.150005	0.161105	0.173105	0.186905	0.201205	0.217105	0.234105	0.252305	0.272005	0.293305	0.315705	0.339805	0.364105	0.390705	0.418505	0.447705	0.476205	0.506505	0.536905	0.567105	0.598305	0.630605	0.664805	0.696805	0.732805	0.762705	0.789505	0.817005	0.847205	0.877405	0.916405	0.946405	0.974405	1.01581	1.035	1.0519	1.06521	1.0779	1.0903	1.1009	1.1109
pNR	RSF1010	-	C3	0.104705	0.110505	0.117405	0.125805	0.135605	0.146905	0.158905	0.171605	0.185605	0.200105	0.215805	0.233105	0.251105	0.270805	0.291605	0.313205	0.337405	0.361905	0.388705	0.415805	0.443605	0.472605	0.501905	0.531005	0.560905	0.591405	0.623905	0.656905	0.688305	0.725105	0.753905	0.780105	0.808005	0.838905	0.874605	0.908405	0.937105	0.980005	1.00781	1.0284	1.04531	1.06051	1.07461	1.0886	1.1001	1.11071
pNR	RSF1010	-	C4	0.105005	0.111105	0.117605	0.126005	0.135705	0.146805	0.158305	0.170905	0.184505	0.199305	0.215405	0.232805	0.251005	0.270705	0.291405	0.312705	0.336205	0.360605	0.385505	0.411605	0.437905	0.465305	0.493205	0.521505	0.550305	0.580605	0.612905	0.645105	0.678805	0.713105	0.749805	0.777305	0.804505	0.833605	0.864405	0.902005	0.933405	0.960005	1.00501	1.0271	1.0441	1.0591	1.07191	1.0857	1.0966	1.10691
pNR	RSF1010	-	C5	0.103805	0.109705	0.116505	0.124905	0.134605	0.146005	0.157705	0.170305	0.184205	0.199105	0.215105	0.232205	0.250405	0.270005	0.290605	0.312205	0.335405	0.359805	0.384805	0.410805	0.437105	0.463705	0.492005	0.519805	0.548805	0.577405	0.609605	0.642305	0.676605	0.713405	0.748505	0.775505	0.805005	0.835905	0.872405	0.907505	0.937905	0.967005	1.01071	1.03091	1.04801	1.06401	1.07741	1.0908	1.10281	1.11261
pNR	RSF1010	-	C6	0.106205	0.112005	0.118705	0.127205	0.136705	0.148305	0.160405	0.173205	0.187005	0.201705	0.217305	0.234505	0.252405	0.272005	0.292405	0.313705	0.336405	0.360505	0.385105	0.411205	0.437205	0.463905	0.491805	0.519505	0.547705	0.576005	0.607605	0.638305	0.670005	0.704305	0.738005	0.764605	0.790505	0.821005	0.850705	0.887905	0.919305	0.945005	0.981405	1.01011	1.02871	1.0441	1.0579	1.0709	1.08471	1.09771
pDS-Def1	RSF1010	-	C7	0.113205	0.129405	0.137205	0.146605	0.156205	0.166805	0.178705	0.190405	0.203505	0.218005	0.233505	0.249205	0.267205	0.284205	0.304305	0.323205	0.344305	0.366305	0.390305	0.415205	0.439405	0.465105	0.494305	0.522605	0.551805	0.581505	0.614905	0.646505	0.680305	0.715605	0.749205	0.786005	0.812205	0.840705	0.870905	0.908905	0.940805	0.967205	0.989405	1.0275	1.05021	1.06691	1.08681	1.10131	1.10921	1.1196
pDS-Def1	RSF1010	-	C8	0.105605	0.112105	0.118705	0.127305	0.136905	0.147505	0.158605	0.170005	0.182405	0.196005	0.210705	0.226705	0.243405	0.260905	0.279505	0.299105	0.320705	0.343005	0.366805	0.391705	0.415805	0.441605	0.469805	0.497205	0.525805	0.555905	0.587405	0.618505	0.650705	0.684405	0.717805	0.753505	0.783805	0.811705	0.840405	0.873005	0.910105	0.941005	0.964105	0.990305	1.02531	1.04671	1.06331	1.07971	1.09181	1.103
pDS-Def1	RSF1010	-	C9	0.104505	0.111605	0.118305	0.127305	0.137705	0.149205	0.161205	0.173305	0.186605	0.200505	0.215505	0.231805	0.249105	0.267405	0.286805	0.306405	0.328205	0.351505	0.375605	0.401205	0.425905	0.451505	0.479405	0.507605	0.536505	0.567405	0.599705	0.630905	0.662705	0.697705	0.731005	0.764805	0.790605	0.822005	0.852005	0.890605	0.921605	0.948905	0.972205	1.012	1.0311	1.0469	1.0628	1.0772	1.08971	1.10071
pDS-Def1	RSF1010	-	C10	0.102205	0.108705	0.115805	0.124405	0.133805	0.144805	0.155905	0.167805	0.180805	0.194905	0.210205	0.226705	0.244605	0.263105	0.283605	0.304905	0.327305	0.351905	0.377005	0.403205	0.429405	0.456405	0.485905	0.515705	0.546605	0.578605	0.610905	0.644905	0.678905	0.714305	0.751605	0.776905	0.804705	0.836705	0.874805	0.907805	0.939505	0.966905	1.011	1.03391	1.05231	1.06741	1.07991	1.09251	1.10471	1.11291
pDS-Def1	RSF1010	-	C11	0.103405	0.110305	0.117005	0.125705	0.135105	0.146205	0.157305	0.169305	0.182405	0.196705	0.211905	0.228905	0.247205	0.266105	0.286905	0.307905	0.330805	0.355705	0.381005	0.407305	0.433205	0.460305	0.489005	0.519105	0.549105	0.580605	0.613705	0.648905	0.684405	0.721805	0.760005	0.789105	0.816105	0.845405	0.875505	0.913105	0.941405	0.966105	0.990305	1.0284	1.04671	1.06181	1.0742	1.0866	1.0967	1.106
pDS-Def1	RSF1010	-	C12	0.104805	0.111605	0.118305	0.126205	0.135305	0.145405	0.155905	0.167705	0.181605	0.197105	0.213905	0.231805	0.250805	0.270405	0.292905	0.317205	0.342005	0.367805	0.395705	0.427005	0.456805	0.490105	0.524005	0.557205	0.589505	0.622705	0.658505	0.692405	0.725105	0.761605	0.796505	0.821805	0.848105	0.877905	0.913905	0.946405	0.972405	0.996405	1.03751	1.05951	1.075	1.08911	1.10191	1.1145	1.1247	1.13421
pNR	ColE1	+	E1	0.106305	0.113205	0.119805	0.127005	0.135305	0.145005	0.157305	0.170705	0.184605	0.201605	0.221205	0.242905	0.266505	0.291305	0.317505	0.343605	0.372405	0.403505	0.434405	0.467405	0.499505	0.532305	0.565705	0.598505	0.632805	0.666005	0.701605	0.736605	0.770905	0.810005	0.833805	0.861005	0.891105	0.927905	0.977505	1.0034	1.02501	1.04391	1.0599	1.0752	1.08901	1.1011	1.1124	1.12421	1.1338	1.15671
pNR	ColE1	+	E2	0.105205	0.112105	0.118605	0.125805	0.133405	0.142505	0.153905	0.166705	0.180005	0.195905	0.215905	0.237905	0.263205	0.289405	0.315905	0.341605	0.370805	0.401305	0.431705	0.463405	0.493605	0.525205	0.558005	0.590705	0.623605	0.656405	0.691505	0.726705	0.760805	0.799305	0.824705	0.851605	0.880805	0.918105	0.967705	0.993405	1.01651	1.0355	1.0514	1.06811	1.08391	1.0989	1.11201	1.12571	1.13721	1.16
pNR	ColE1	+	E3	0.109105	0.116005	0.122505	0.129505	0.137605	0.147405	0.159505	0.173205	0.187005	0.203205	0.222205	0.243105	0.266205	0.290005	0.315605	0.341405	0.369605	0.399305	0.430005	0.460705	0.492005	0.523205	0.555805	0.586905	0.619505	0.652005	0.687005	0.721405	0.754205	0.790405	0.830605	0.858905	0.888505	0.925405	0.956805	1.0077	1.0363	1.0572	1.0742	1.0901	1.1054	1.1197	1.1324	1.1455	1.1557	1.16581
pNR	ColE1	+	E4	0.108705	0.115305	0.122705	0.130305	0.138505	0.148005	0.160205	0.173405	0.187605	0.203905	0.222105	0.242805	0.265605	0.288905	0.314305	0.339705	0.367905	0.397405	0.427305	0.458405	0.489005	0.520005	0.553405	0.587105	0.623705	0.662305	0.696305	0.730505	0.765905	0.799105	0.835805	0.867105	0.893105	0.921605	0.957305	0.987705	1.03721	1.0579	1.0745	1.09051	1.10481	1.11781	1.12941	1.1417	1.15081	1.1606
pNR	ColE1	+	E5	0.108805	0.116005	0.123705	0.131105	0.139405	0.149505	0.161805	0.175405	0.189705	0.204905	0.222005	0.240605	0.261705	0.284005	0.308105	0.332705	0.359405	0.387205	0.416005	0.446105	0.475905	0.505905	0.536505	0.565805	0.596405	0.627605	0.660205	0.693605	0.725905	0.763205	0.799205	0.837505	0.866605	0.895805	0.933705	0.963105	1.01151	1.03801	1.05751	1.07411	1.0896	1.10361	1.1159	1.129	1.13951	1.1489
pNR	ColE1	+	E6	0.109405	0.116505	0.123205	0.130205	0.137905	0.147005	0.158005	0.170405	0.184205	0.200505	0.219505	0.240805	0.263905	0.287705	0.313105	0.337605	0.365305	0.394405	0.423405	0.453105	0.482105	0.511505	0.541605	0.571205	0.602105	0.632605	0.665605	0.699105	0.731005	0.764005	0.795305	0.828205	0.852405	0.881605	0.918305	0.946005	0.994105	1.0162	1.03531	1.0519	1.06601	1.0801	1.09341	1.1104	1.1252	1.13781
pDS-Def1	ColE1	+	E7	0.099205	0.105005	0.110705	0.116705	0.123305	0.131105	0.140105	0.150805	0.162005	0.174705	0.188205	0.203805	0.220505	0.237405	0.255405	0.274005	0.295005	0.317905	0.341505	0.366605	0.391205	0.416905	0.444005	0.471105	0.498905	0.526705	0.555705	0.585705	0.614505	0.644405	0.674005	0.704105	0.733705	0.765805	0.794705	0.825505	0.853705	0.883105	0.907305	0.930405	0.963805	0.987905	1.0061	1.02221	1.0363	1.04891
pDS-Def1	ColE1	+	E8	0.100305	0.105905	0.111605	0.116905	0.123805	0.131605	0.140705	0.151805	0.163305	0.175605	0.188605	0.203405	0.219505	0.236105	0.253905	0.272305	0.293005	0.315305	0.339005	0.364005	0.389305	0.415405	0.442405	0.469705	0.497105	0.524505	0.554005	0.583705	0.611905	0.642305	0.672305	0.702405	0.733605	0.766405	0.797405	0.830405	0.859605	0.889205	0.916605	0.939105	0.966405	0.999505	1.0182	1.03441	1.0477	1.06
pDS-Def1	ColE1	+	E9	0.099205	0.105005	0.110205	0.115705	0.122605	0.130305	0.139705	0.150205	0.161305	0.173105	0.186205	0.200805	0.217205	0.234005	0.252505	0.271805	0.292305	0.314905	0.338305	0.363205	0.388905	0.415505	0.442505	0.469405	0.496505	0.525205	0.555005	0.585305	0.614805	0.646205	0.676905	0.707705	0.738005	0.769505	0.802405	0.835105	0.863305	0.892805	0.920405	0.942405	0.972605	1.0025	1.02001	1.03581	1.04901	1.0613
pDS-Def1	ColE1	+	E10	0.099505	0.105305	0.110505	0.116305	0.123005	0.131205	0.140405	0.151205	0.162405	0.174605	0.187905	0.203205	0.219505	0.236705	0.255705	0.275705	0.296805	0.320005	0.344305	0.370805	0.398605	0.427305	0.456305	0.485105	0.512705	0.541405	0.572505	0.602505	0.632305	0.663105	0.693905	0.724205	0.754205	0.784705	0.815605	0.847805	0.872705	0.901705	0.926205	0.948605	0.987805	1.00641	1.0219	1.0364	1.04941	1.06091
pDS-Def1	ColE1	+	E11	0.103905	0.109905	0.114905	0.120705	0.127705	0.136105	0.145605	0.156505	0.167705	0.180205	0.194305	0.209705	0.226705	0.244805	0.264105	0.284605	0.306005	0.328805	0.354305	0.379805	0.406505	0.434005	0.461305	0.490005	0.517405	0.544605	0.575505	0.606205	0.635405	0.666205	0.696505	0.726805	0.756905	0.789105	0.820605	0.851505	0.877405	0.906405	0.930605	0.955605	0.989905	1.0074	1.02371	1.0384	1.05011	1.06261
pDS-Def1	ColE1	+	E12	0.100605	0.106405	0.111105	0.116405	0.123005	0.130805	0.139805	0.150205	0.160605	0.172305	0.185505	0.200505	0.217105	0.234505	0.253705	0.274905	0.297005	0.320905	0.345905	0.372405	0.399905	0.427405	0.455405	0.484405	0.512105	0.541505	0.572505	0.601605	0.631805	0.662505	0.694205	0.724505	0.755405	0.785805	0.814305	0.846505	0.867705	0.897305	0.923205	0.944905	0.980905	1.00131	1.01721	1.03151	1.04251	1.0541
pNR	RSF1010	+	F1	0.106805	0.112605	0.120005	0.128905	0.139405	0.151205	0.163805	0.178205	0.193705	0.210505	0.228605	0.247705	0.268905	0.291305	0.315305	0.340605	0.366105	0.394605	0.423705	0.451305	0.480905	0.510205	0.540605	0.571005	0.602005	0.635105	0.668205	0.700605	0.735905	0.772205	0.799905	0.827905	0.864705	0.897005	0.927105	0.952705	0.984005	1.0233	1.0414	1.0578	1.07411	1.088	1.09971	1.113	1.1247	1.1456
pNR	RSF1010	+	F2	0.109805	0.114405	0.121905	0.131005	0.141405	0.152905	0.165805	0.178605	0.192805	0.207605	0.223805	0.242205	0.262105	0.283205	0.305505	0.328505	0.353005	0.379705	0.407805	0.434905	0.464705	0.493505	0.524805	0.555405	0.587505	0.619205	0.653005	0.686605	0.719905	0.757105	0.785105	0.811805	0.848505	0.881305	0.914905	0.942805	0.969205	1.01741	1.03811	1.05691	1.0745	1.0901	1.10431	1.118	1.13141	1.1456
pNR	RSF1010	+	F3	0.113105	0.118805	0.126105	0.135205	0.145305	0.156305	0.169205	0.182105	0.197405	0.214805	0.233605	0.252605	0.273605	0.295405	0.318405	0.343805	0.369105	0.396905	0.425305	0.452105	0.480205	0.507805	0.537405	0.566705	0.597305	0.629805	0.661005	0.692705	0.726605	0.759005	0.796805	0.822605	0.853305	0.885505	0.917205	0.946005	0.969705	0.994705	1.0363	1.05461	1.07271	1.0887	1.1011	1.11481	1.1275	1.1382
pNR	RSF1010	+	F4	0.109905	0.116105	0.123205	0.132005	0.142105	0.154105	0.166405	0.179505	0.192905	0.207605	0.224005	0.241805	0.261305	0.281705	0.302905	0.324705	0.349305	0.374805	0.401705	0.428105	0.456405	0.484705	0.514505	0.544805	0.575005	0.606205	0.638005	0.670805	0.705005	0.739505	0.778005	0.806505	0.839205	0.873805	0.907705	0.937405	0.962205	0.988405	1.032	1.0527	1.07171	1.088	1.10261	1.1159	1.12931	1.14001
pNR	RSF1010	+	F5	0.108005	0.114005	0.120705	0.129705	0.139605	0.151605	0.163705	0.176605	0.190305	0.204805	0.220705	0.238205	0.257005	0.276505	0.296905	0.318505	0.341505	0.366305	0.391805	0.417805	0.444505	0.471605	0.500405	0.528505	0.558805	0.588005	0.620105	0.652305	0.684005	0.717705	0.751505	0.780805	0.807505	0.842605	0.873205	0.904105	0.931605	0.957605	0.996005	1.02441	1.0448	1.06241	1.07701	1.09181	1.1053	1.1167
pNR	RSF1010	+	F6	0.111405	0.117005	0.124405	0.133905	0.144105	0.155905	0.168605	0.182605	0.196705	0.211505	0.227705	0.244105	0.262105	0.281205	0.300505	0.320605	0.343305	0.367405	0.392405	0.418105	0.443405	0.470105	0.498805	0.526205	0.555405	0.583005	0.614505	0.645005	0.675405	0.708005	0.738005	0.771805	0.794805	0.831005	0.861605	0.891705	0.919205	0.944405	0.964505	1.00641	1.02661	1.04381	1.0599	1.07611	1.09191	1.1046
pDS-Def1	RSF1010	+	F7	0.105005	0.111505	0.118705	0.127805	0.136805	0.147405	0.159705	0.171905	0.185005	0.198805	0.214505	0.229805	0.247205	0.264905	0.283305	0.302005	0.323905	0.347305	0.372605	0.399105	0.425305	0.453305	0.483305	0.512405	0.544105	0.573805	0.607505	0.639405	0.671005	0.706605	0.737205	0.775605	0.801405	0.838305	0.870905	0.899605	0.929605	0.955205	0.974805	1.00781	1.0369	1.05531	1.0707	1.0857	1.0989	1.10981
pDS-Def1	RSF1010	+	F8	0.112205	0.126305	0.135305	0.144405	0.154205	0.165805	0.178405	0.192605	0.207105	0.222805	0.240405	0.257805	0.276605	0.297105	0.317205	0.337705	0.359505	0.383205	0.406705	0.433305	0.458805	0.485805	0.515705	0.545105	0.576405	0.608005	0.642305	0.675405	0.716205	0.751405	0.785505	0.819605	0.849205	0.875305	0.913505	0.946305	0.974405	0.997905	1.0197	1.0397	1.07401	1.09991	1.11701	1.1311	1.1453	1.1561
pDS-Def1	RSF1010	+	F9	0.107005	0.113305	0.120205	0.129305	0.138505	0.148905	0.160705	0.173605	0.187205	0.202905	0.219705	0.237505	0.255805	0.276105	0.296805	0.319205	0.341405	0.365505	0.390605	0.416805	0.442005	0.468805	0.497205	0.525705	0.555105	0.584005	0.617505	0.650405	0.694005	0.736005	0.768505	0.798605	0.824005	0.852505	0.888705	0.925305	0.949405	0.971405	0.992505	1.0131	1.0515	1.07411	1.0907	1.1058	1.118	1.1295
pDS-Def1	RSF1010	+	F10	0.106305	0.111605	0.118205	0.126805	0.135305	0.144705	0.155805	0.168505	0.183405	0.199805	0.216805	0.235005	0.254705	0.275905	0.299105	0.323705	0.349105	0.375405	0.401505	0.431505	0.459905	0.490505	0.522105	0.553505	0.584705	0.616905	0.652505	0.684705	0.728505	0.770405	0.806205	0.830805	0.853605	0.886205	0.920605	0.951905	0.974705	0.994905	1.0155	1.05731	1.07601	1.0922	1.10631	1.1204	1.13141	1.14081
pDS-Def1	RSF1010	+	F11	0.108505	0.114305	0.121005	0.128905	0.138205	0.147905	0.158805	0.170605	0.183505	0.199505	0.216405	0.234005	0.253505	0.274905	0.297905	0.322505	0.346505	0.371205	0.397305	0.426405	0.453605	0.483205	0.512805	0.543205	0.573305	0.604105	0.638705	0.671005	0.709705	0.747105	0.776505	0.805505	0.830805	0.867405	0.902605	0.932805	0.959005	0.981705	1.0054	1.0433	1.0644	1.0809	1.096	1.1089	1.12071	1.1303
pDS-Def1	RSF1010	+	F12	0.103605	0.109005	0.115905	0.123505	0.131705	0.141005	0.150705	0.162305	0.175505	0.190605	0.207605	0.225105	0.244805	0.265605	0.288805	0.313905	0.339505	0.365905	0.393105	0.424705	0.455205	0.488505	0.522105	0.556405	0.589105	0.622005	0.659205	0.693805	0.728005	0.763305	0.800205	0.825905	0.852205	0.888005	0.920805	0.948705	0.971605	0.993005	1.01871	1.05541	1.0743	1.0887	1.10191	1.1144	1.1254	1.13491
YFP RFU/OD600
			Cycle Nr.	1	2	3	4	5	6	7	8	9	10	11	12	13	14	15	16	17	18	19	20	21	22	23	24	25	26	27	28	29	30	31	32	33	34	35	36	37	38	39	40	41	42	43	44	45	46
dsRNA vector	Origin	Arabinose	Time [s]	0	900	1800	2700	3600	4500	5400	6300	7200	8100	9000	9900	10800	11700	12600	13499.9	14400	15300	16199.9	17099.9	17999.9	18899.9	19799.9	20699.9	21599.9	22499.9	23399.9	24299.9	25199.9	26099.9	26999.9	27899.9	28799.9	29699.9	30599.9	31499.9	32399.9	33299.9	34199.8	35099.9	35999.8	36899.8	37799.8	38699.8	39599.8	40499.8
pNR	ColE1	-	B1	-317.653	-75.4085	-205.301	-248.719	-122.231	-245.423	-188.221	-209.023	-122.689	-92.8928	-144.822	-102.696	-128.011	-95.9997	-120.043	-87.1635	-77.4616	-100.93	-51.7082	-54.2614	-64.6781	-56.9924	-34.3372	-69.0743	-49.6045	-33.653	-22.0996	-25.2095	-18.8053	-23.1597	-17.6225	-6.49007	3.97127	19.281	13.4027	4.65495	16.2263	7.22026	28.9597	13.5725	35.5856	37.897	29.3618	55.0159	39.4658	61.1616
pNR	ColE1	-	B2	-189.235	-204.283	-144.024	-213.61	-163.732	-152.839	-84.6185	-268.704	-157.909	-130.93	-142.982	-131.36	-101.313	-121.142	-124.518	-112.282	-120.103	-124.17	-89.0001	-98.2421	-67.1492	-82.3269	-73.755	-74.7914	-34.9818	-54.8305	-32.9632	-29.9594	-44.3832	-9.58657	-22.8877	-6.59092	-15.623	-8.39924	-7.04898	4.58877	9.47648	0.476235	17.8453	23.2955	19.2573	12.5474	24.4109	43.2239	33.8076	24.5783
pNR	ColE1	-	B3	-50.8179	-273.547	-276.051	-206.166	-296.361	-221.931	-135.988	-172.088	-153.793	-136.95	-198.78	-148.715	-116.954	-142.904	-128.124	-79.5488	-145.225	-70.4936	-86.813	-80.8359	-92.2752	-90.5814	-94.2953	-57.9621	-59.7703	-50.55	-41.9136	-45.4357	-49.9119	-46.6868	-27.9224	-28.1738	-29.5881	-5.03736	-1.63286	-7.66262	4.4739	2.43438	19.7626	10.9275	18.3173	20.8725	34.3403	23.0829	22.8389	28.8507
pNR	ColE1	-	B4	-169.07	-253.328	-263.688	-164.978	-183.944	-171.575	-228.063	-228.003	-174.427	-155.852	-170.205	-114.164	-116.33	-167.006	-137.584	-139.68	-95.3149	-111.345	-86.8957	-72.2525	-84.2804	-91.2209	-80.313	-74.2596	-58.71	-51.0821	-58.7652	-43.1717	-41.1792	-39.2966	-23.1424	-27.24	-11.1496	-10.7272	-7.1152	0.500203	7.52358	6.39012	-4.37486	1.41996	13.6402	26.4444	19.6811	21.2542	30.8819	44.7887
pNR	ColE1	-	B5	-4.75904	-212.233	-192.257	-266.713	-280.5	-180.853	-250.715	-267.093	-176.894	-253.451	-168.108	-178.777	-152.267	-182.671	-148.639	-162.457	-135.512	-130.525	-128.453	-151.341	-112.826	-132.128	-120.653	-105.483	-74.6748	-101.184	-70.2199	-76.8543	-71.9661	-47.544	-62.4857	-54.3712	-37.2812	-31.3834	-21.5053	-30.7468	-10.6287	-10.4119	-5.37634	-18.7453	3.30707	13.5891	8.79877	14.2177	12.2622	11.2385
pNR	ColE1	-	B6	-33.087	-242.617	-236.033	-262.433	-290.961	-306.771	-246.245	-233.389	-248.432	-209.45	-205.888	-196.589	-168.46	-218.985	-178.497	-172.086	-152.655	-133.213	-142.958	-140.227	-117.142	-118.176	-98.3031	-101.776	-79.5606	-69.0912	-68.5034	-73.7278	-75.7865	-59.0244	-66.0799	-35.953	-38.3598	-24.4504	-31.3132	-21.2359	-8.58521	-14.3291	-14.1063	-0.492618	-6.15803	9.80545	10.6243	11.41	23.0017	20.091
pDS-Def1	ColE1	-	B7	-181.679	-135.259	-271.707	-259.241	-156.985	-192.551	-329.408	-221.646	-219.758	-258.795	-225.859	-184.97	-185.682	-194.891	-193.457	-138.834	-210.07	-149.567	-166.86	-164.136	-137.663	-159.141	-109.521	-107.784	-84.9163	-111.864	-103.841	-112.413	-118.371	-106.133	-84.4313	-96.8033	-69.0374	-38.1762	-62.4854	-47.7779	-36.8613	-33.5931	-33.8617	-17.2033	-21.0688	-14.0448	-5.5968	6.47819	5.4065	-3.42493
pDS-Def1	ColE1	-	B8	-144.267	-287.042	-164.562	-291.491	-227.738	-221.568	-165.237	-239.9	-193.213	-175.666	-185.454	-236.382	-135.756	-151.896	-160.767	-131.824	-149.325	-128.941	-111.085	-144.904	-99.7501	-146.913	-108.305	-89.2381	-76.1389	-75.8564	-104.78	-78.7842	-75.0926	-69.8801	-54.8749	-32.4033	-50.4125	-44.3715	-43.8382	-26.6459	-27.1153	-29.8408	-17.6314	-12.6374	1.57115	-5.67048	-6.57246	3.46623	12.2531	9.20609
pDS-Def1	ColE1	-	B9	-144.555	-231.035	-308.698	-216.211	-259.686	-206.244	-171.541	-166.21	-264.998	-242.93	-173.96	-186.539	-126.907	-148.126	-129.639	-139.766	-129.669	-94.8683	-91.1396	-87.5863	-134.324	-126.011	-116.043	-91.9609	-80.6564	-64.7107	-37.5367	-72.1851	-70.3519	-60.6706	-45.9822	-48.3046	-32.4956	-33.7395	-27.3783	-25.4546	-31.9444	-25.1624	-6.22977	-1.66008	-3.6962	-1.55921	7.56999	14.4297	19.147	22.8063
pDS-Def1	ColE1	-	B10	-112.107	-134.258	-225.778	-88.498	-186.908	-153.198	-219.755	-153.481	-186.853	-106.522	-126.62	-153.179	-169.75	-123.381	-98.6459	-114.669	-123.654	-79.3064	-100.914	-74.3512	-108.959	-82.4645	-79.6713	-90.1684	-85.1211	-59.1695	-50.6326	-74.2078	-24.1335	-53.1121	-20.457	-26.8123	-25.7101	-9.99195	-23.6539	-3.12918	-11.5069	-5.29747	13.0656	11.537	21.6759	5.66148	18.7427	16.4678	22.182	24.8594
pDS-Def1	ColE1	-	B11	-150.614	-333.446	-160.984	-218.934	-159.512	-287.992	-234.781	-206.301	-92.1779	-130.848	-158.758	-172.06	-150.757	-127.564	-83.8409	-147.589	-96.4598	-139.191	-91.0796	-79.1462	-74.0247	-67.0121	-84.9252	-40.5103	-77.5842	-56.7275	-25.6474	-56.4584	-40.9992	-40.6841	-24.2708	-10.5815	-38.5843	-22.6864	-18.229	-11.6322	2.95775	-13.3155	7.25499	17.9156	16.1362	16.8172	31.5996	25.241	35.7074	32.4412
pDS-Def1	ColE1	-	B12	-105.663	-109.443	-156.928	-244.745	-190.389	-209.065	-180.944	-195.192	-114.563	-112.794	-121.17	-127.312	-141.135	-66.4682	-73.7008	-98.0167	-107.849	-71.2683	-89.5876	-75.1944	-67.4991	-79.7943	-48.0647	-62.0296	-40.6294	-51.4083	-29.2643	-24.4424	-15.2101	-26.6654	-9.47071	-10.4302	-9.96942	-17.1758	8.00143	13.7638	1.72629	7.25013	27.5374	37.727	34.7569	33.1379	38.4852	55.1951	44.0456	51.0262
pNR	RSF1010	-	C1	-189.816	-178.365	-116.095	-44.1456	-219.264	-167.783	-129.015	-95.6197	-140.431	-144.744	-102.009	-110.657	-79.2337	-73.1063	-51.2005	-93.3707	-55.4367	-75.2537	-74.9352	-53.7334	-65.4519	-49.4628	-56.0245	-65.4484	-31.406	-47.6259	-25.2931	-10.9469	-10.4346	-0.687069	-4.55592	-19.4532	5.42308	-0.595731	19.3407	20.8205	26.0992	27.0957	38.2355	30.0237	32.3871	43.9846	46.1732	50.1543	55.9306	49.2069
pNR	RSF1010	-	C2	-50.5385	-125.875	-119.158	-119.518	-176.227	-170.088	-96.2974	-31.8535	-83.0047	-111.896	-103.701	-66.2694	-116.977	-104.829	-110.854	-106.156	-57.4271	-70.0732	-83.2188	-80.0803	-74.8573	-68.2773	-66.1672	-51.2456	-43.2266	-52.6721	-13.5013	-23.3362	-23.6996	-21.1707	-15.0963	-32.3165	1.81884	-6.50846	-5.14472	-18.0204	16.363	24.1029	14.2606	22.6917	18.5245	25.8035	30.1381	33.464	34.0502	42.7453
pNR	RSF1010	-	C3	-148.169	-194.688	-242.869	-234.601	-188.149	-126.027	-135.389	-84.578	-159.015	-52.5424	-141.396	-118.033	-109.572	-108.986	-104.642	-97.425	-81.5459	-117.473	-73.3564	-83.0053	-80.0577	-83.6089	-48.8419	-59.3478	-72.2297	-53.2867	-24.866	-60.1518	-42.8792	-58.6315	-36.4953	-30.1421	-0.636135	-5.38082	-2.87444	4.93833	19.7267	18.8632	16.3583	20.8925	11.9448	21.2031	21.8555	31.6791	36.8019	40.052
pNR	RSF1010	-	C4	-71.5585	-94.6312	-242.456	-162.803	-202.749	-296.407	-230.656	-184.395	-225.002	-158.119	-155.586	-92.4121	-169.375	-112.72	-104.713	-126.362	-123.478	-117.896	-136.221	-125.154	-119.921	-82.7715	-100.392	-104.532	-71.8038	-69.7789	-56.3122	-58.1518	-56.7379	-55.4112	-42.0296	-39.2561	-8.0969	-29.4072	-15.6339	-0.569842	5.87741	6.75622	11.4288	6.31484	14.8318	18.3986	12.5813	26.2373	25.0646	27.5417
pNR	RSF1010	-	C5	-245.788	-214.338	-184.662	-220.279	-248.98	-208.993	-174.465	-214.404	-203.654	-173.346	-211.59	-191.701	-153.807	-161.16	-173.824	-177.813	-171.476	-126.496	-100.087	-115.661	-74.3849	-115.405	-100.637	-66.398	-97.51	-82.2889	-77.9423	-58.4053	-55.4445	-58.1914	-27.4066	-27.7419	-36.6631	-31.7189	-12.0517	-17.0952	-9.07768	-4.66802	2.45967	7.26158	-0.490456	10.7951	6.02002	24.2812	28.5508	40.8824
pNR	RSF1010	-	C6	-51.9185	-165.296	-198.088	-145.545	-69.5951	-165.295	-134.123	-124.211	-131.087	-156.238	-135.818	-159.971	-132.779	-130.564	-162.494	-154.648	-69.8979	-123.477	-66.2521	-69.3425	-108.677	-74.3989	-80.3449	-76.0609	-52.0609	-54.7113	-73.2614	-44.6714	-45.5429	-43.325	-22.3765	-37.2925	-20.8904	-3.0621	-17.0611	-3.95763	-0.559118	-5.83489	8.64679	5.43112	7.27711	18.6629	8.96678	21.931	39.1683	23.2175
pDS-Def1	RSF1010	-	C7	-119.376	-73.5211	-142.225	-64.8955	-220.953	-134.972	-209.921	-112.991	-125.373	-126.208	-147.808	-118.433	-144.137	-117.922	-113.419	-140.821	-132.191	-94.222	-114.049	-85.5336	-108.133	-97.8575	-94.0998	-73.6962	-98.7921	-67.9513	-61.0078	-64.213	-90.4212	-53.8202	-56.7455	-56.6332	-41.263	-48.1905	-32.7407	-34.6725	-19.6789	-6.73487	-8.60517	-4.39317	-3.34601	-15.4784	6.88808	12.2455	13.9614	20.977
pDS-Def1	RSF1010	-	C8	-99.5597	-147.308	-105.421	-168.996	-62.1891	-118.735	-148.255	-73.6096	-96.0171	-114.864	-187.532	-99.3097	-137.688	-120.787	-134.216	-155.511	-145.037	-86.0454	-145.892	-83.0063	-114.27	-80.4203	-92.6214	-89.5285	-86.5606	-78.276	-74.0784	-84.9047	-74.5561	-70.8849	-52.2621	-41.8232	-22.3448	-31.4326	-29.1693	-24.6436	-22.5403	-13.2985	-7.79376	-0.519032	13.1532	-0.491065	8.92124	4.15484	12.352	16.7597
pDS-Def1	RSF1010	-	C9	-62.3319	-103.167	-207.21	-74.7339	-207.066	-124.084	-164.474	-112.599	-131.368	-82.362	-136.953	-118.695	-134.538	-144.029	-179.613	-66.9506	-114.301	-81.1198	-115.85	-95.9958	-81.0368	-74.2273	-78.2512	-99.5144	-55.0116	-74.9271	-67.5565	-57.8756	-52.0805	-60.9341	-40.3746	-18.9774	-19.6229	-35.9049	-13.514	3.91419	-0.557723	1.56602	-11.8432	-7.42486	3.38084	3.32982	33.389	26.4444	23.388	31.3308
pDS-Def1	RSF1010	-	C10	-93.0874	-96.7205	-159.872	-164.897	-108.471	-169.29	-131.58	-175.883	-152.175	-125.774	-116.619	-147.831	-120.66	-112.176	-68.807	-64.0003	-62.6755	-55.4525	-70.328	-85.5991	-80.3763	-71.2394	-58.6823	-57.2304	-59.4835	-63.107	-36.8535	-33.36	-42	-20.3191	-15.3192	-14.8203	-5.60951	7.75184	3.98489	15.9572	0.517294	14.9818	17.2957	26.5846	23.2689	31.3714	34.7123	40.7193	42.9852	52.5526
pDS-Def1	RSF1010	-	C11	-208.056	-122.515	-115.499	-51.8197	-166.641	-92.4319	-54.1242	-79.8204	-96.0171	-94.1206	-106.246	-76.5121	-107.255	-62.0582	-61.0446	-63.3767	-74.1041	-91.4072	-69.5896	-52.8204	-42.7373	-38.0487	-52.1753	-33.7388	-42.8224	-69.7789	-36.6854	-40.8596	-21.2067	-18.7225	-36.2024	-20.9275	1.82084	12.4035	6.2661	8.1984	6.8897	16.0293	11.5984	24.7821	31.0364	28.7115	42.3439	32.6577	44.2106	61.0178
pDS-Def1	RSF1010	-	C12	4.63718	-121.088	-88.872	-170.469	-25.971	-86.0631	-144.408	-128.285	-134.985	-63.489	-67.8526	-110.067	-141.6	-90.6566	-114.419	-89.8914	-83.373	-72.0871	-82.1673	-57.4092	-38.3402	-41.8563	-35.3317	-45.7893	-51.7621	-44.1846	-46.3383	-18.0732	-25.5329	-17.7441	-3.15629	-1.84229	18.2595	6.24897	10.3796	15.3063	27.2376	31.5996	37.0948	34.4368	37.6612	48.1919	48.5396	59.6552	73.3401	70.9625
pNR	ColE1	+	E1	-117.718	-137.043	-246.35	-240.258	-247.692	-106.989	-111.338	-172.895	-111.124	-32.3107	-47.5306	-10.3497	13.0804	-1.76447	-29.9649	36.3382	1.30503	6.16101	17.2328	5.31873	6.97891	-10.3587	13.233	-4.20047	16.5707	20.2491	6.39391	33.2417	34.357	24.0566	32.9645	38.8918	37.5781	49.0201	47.5558	43.3384	44.3764	68.4794	65.5587	42.3045	63.8069	82.1774	62.4647	76.9308	76.2794	74.7693
pNR	ColE1	+	E2	-175.98	-245.431	-181.392	-329.987	-176.26	-143.953	-120.295	-159.047	-80.6311	-84.296	-71.8557	-6.36388	-1.95285	-43.2404	-26.9511	-24.9235	-41.8387	-13.7402	-17.4054	22.6282	15.166	10.4454	20.584	9.28721	29.6438	2.26385	3.59506	-4.83552	26.9267	25.6298	35.7534	40.4953	30.0702	35.3838	27.3699	42.7681	29.0072	33.3036	49.9199	46.3307	64.1071	57.7721	79.5734	69.7216	68.1372	67.6601
pNR	ColE1	+	E3	-197.186	-185.458	-183.78	-235.62	-178.148	-64.5433	-178.766	-54.9291	-66.918	-51.7408	-60.8177	-59.7026	-31.9829	-15.5652	-61.8305	16.0689	-4.09626	-23.8264	-19.7998	-1.11568	-7.1422	-18.1841	-4.52317	-16.2105	-8.90065	-14.5919	-2.20377	14.5355	1.97029	18.3273	13.8285	25.0156	16.3038	15.6537	26.6366	40.1764	37.1377	32.62	41.413	47.2303	53.8138	59.3781	44.583	58.0408	56.6632	66.4657
pNR	ColE1	+	E4	-253.107	-186.583	-207.93	-96.0362	-169.77	-226.438	-171.742	-187.503	-130.668	-66.276	-65.3475	-39.1837	-62.175	-29.4699	-27.0883	-45.669	-36.7323	-36.5219	-31.6261	-40.3879	-21.5008	-10.6037	-37.0687	-24.7213	-2.42743	-15.8749	-5.04664	-2.07254	1.94019	-8.15162	-1.81143	0.560486	5.02293	24.3987	26.6227	29.853	17.8229	41.1058	46.0547	54.549	36.6454	44.2707	57.9827	68.7446	72.5457	65.0402
pNR	ColE1	+	E5	-142.585	-323.383	-173.914	-248	-190.194	-184.034	-231.847	-230.974	-129.222	-114.756	-119.43	-106.041	-66.9227	-89.8364	-95.792	-88.7092	-87.6838	-47.8145	-66.1386	-68.4009	-70.4216	-62.2923	-47.5559	-23.8846	-41.1029	-32.6862	-38.6456	-41.1099	-24.1271	-24.2582	-19.4118	-12.554	-19.056	16.1709	11.2305	8.81109	13.3326	12.0288	21.2633	10.6936	19.7191	33.9669	38.0731	28.774	53.9585	36.9796
pNR	ColE1	+	E6	-68.6806	-227.578	-239.552	-272.755	-163.257	-153.151	-167.805	-220.146	-138.509	-172.135	-93.4557	-56.1201	-47.4186	-43.4959	-75.0994	-81.4976	-42.4686	-52.0125	-81.5153	-23.2043	-25.957	-10.78	-37.8763	-14.9053	-27.4271	-16.6202	-11.289	-12.1784	-7.54304	-22.9239	-6.93319	4.2091	15.8211	7.35704	5.97405	19.5411	41.732	29.0158	13.0261	33.735	33.2888	23.5959	45.2586	36.4606	35.0923	63.7069
pDS-Def1	ColE1	+	E7	-297.505	-462.016	-239.501	-235.757	-231.248	-171.725	-67.9062	-122.768	-34.036	-14.39	39.7758	80.891	15.8092	27.3204	37.141	45.5685	72.8327	77.023	39.4899	55.8803	80.4847	61.1314	57.4003	66.8344	39.0575	42.6918	47.662	40.0987	46.356	50.4124	54.1331	43.2975	55.1802	64.6196	43.3947	66.0032	68.5084	69.6248	68.8699	67.16	80.3959	66.2877	79.0037	76.7811	86.351	95.8009
pDS-Def1	ColE1	+	E8	-234.425	-269.241	-246.53	-320.893	-206.082	-155.876	-202.651	-49.4977	-39.8885	-42.7892	-71.6524	41.7197	-57.0101	-27.5894	5.85258	49.5253	8.4845	26.9136	33.8815	53.5322	26.9352	34.872	12.4004	32.9696	29.1407	33.3381	24.3427	28.2437	31.8448	45.9065	43.8581	60.4865	67.4559	50.2163	41.9937	55.9799	64.5483	73.6456	63.8072	53.7597	70.8668	68.5199	70.2079	60.4077	66.3221	74.043
pDS-Def1	ColE1	+	E9	-146.303	-281.072	-222.44	-255.08	-175.474	-142.082	-89.5745	-36.7098	-65.1809	8.58439	-18.8717	-7.53965	16.0494	53.3578	73.2104	71.6911	32.4524	52.3523	72.3785	86.6893	52.6761	54.1173	37.2561	32.9907	67.4434	33.2937	44.1185	65.7538	34.9477	51.8195	62.7651	54.3814	67.0537	51.3135	52.9483	37.703	58.4799	54.3075	50.506	68.4271	74.5277	74.2999	73.0251	63.2223	73.8662	97.5083
pDS-Def1	ColE1	+	E10	-256.409	-242.287	-258.034	-107.596	-93.606	-118.242	-46.3944	-82.7618	33.7797	25.6923	45.1611	-12.3717	88.7725	27.4012	76.205	150.472	85.8678	104.642	79.8304	74.1252	53.903	76.0253	51.47	85.5196	77.015	52.615	65.4772	45.6195	83.0074	61.0552	58.3452	54.5232	78.8725	92.3736	65.5783	79.6009	85.3507	74.8427	82.58	91.1718	82.492	91.8974	92.4607	103.71	94.8023	99.4302
pDS-Def1	ColE1	+	E11	-245.551	-204.85	-204.639	-145.098	-160.636	-216.847	-72.2091	-99.1278	-50.7677	-30.5985	-12.9384	16.6234	41.8429	63.2585	20.772	47.385	86.5541	53.1805	40.8857	82.9004	35.6355	70.2434	66.0864	47.9301	60.8537	79.8487	40.8094	63.4868	71.5858	65.2742	65.3061	57.08	74.6276	74.1169	65.1787	69.8598	64.3785	87.6937	81.115	85.2716	89.3884	93.7915	80.5759	87.1394	102.357	89.8603
pDS-Def1	ColE1	+	E12	54.5301	-220.986	-121.633	-150.457	-126.125	-65.0893	-75.2047	-76.6552	3.02606	-8.78674	78.0895	-7.55093	75.9356	95.8871	84.6889	103.621	79.0761	88.7677	114.153	127.512	106.24	94.7251	73.5302	89.772	81.0107	56.2986	91.6778	60.6478	83.0731	65.6388	64.0819	82.1057	66.833	78.2459	76.7354	65.5472	76.6228	104.185	90.4306	99.9952	89.1891	104.35	93.8709	101.295	105.981	118.096
pNR	RSF1010	+	F1	-126.53	-120.012	-270.939	-213.444	-240.407	-102.602	-137.444	-137.561	-43.9534	-73.699	-59.1151	-50.5198	-31.6617	-60.1226	-77.7469	-7.38098	-83.3477	-29.1785	-36.6151	-63.1812	-38.4982	-12.7674	-10.1997	-14.9106	-9.15939	-30.7256	24.6721	3.54836	-2.05733	0.629367	13.1091	4.21063	30.6301	20.6086	24.254	29.9001	33.0141	46.4045	53.2799	43.9457	64.692	57.4317	55.9114	75.0095	69.7836	72.875
pNR	RSF1010	+	F2	-113.966	-240.496	-283.122	-148.956	-229.935	-114.542	-81.5054	-148.451	-90.8379	-122.897	-100.596	-92.9543	-43.929	-68.9042	-73.6944	-62.4465	-63.7781	-27.6899	-33.1384	-35.6722	-41.9922	-11.1731	-4.79035	-33.3342	5.93357	-26.6697	-11.5068	2.16427	-0.713983	-5.96218	5.71389	0.598666	18.2509	5.09018	18.0194	36.5781	32.4864	47.6565	39.9632	38.3062	43.2627	48.1477	57.4895	57.6795	56.9964	73.7479
pNR	RSF1010	+	F3	-163.689	-164.252	-115.095	-233.083	-154.943	-124.846	-103.508	-101.667	-149.51	-67.5683	-109.219	-77.251	-85.9414	-25.4363	-20.4582	-100.388	-63.7054	-59.2434	-41.1799	-58.6457	-65.6261	-50.2437	-30.7292	-13.2591	-37.6926	-26.2208	-6.829	-10.8473	-18.5988	-4.62975	-4.41011	11.5317	4.08529	17.4883	32.1477	19.5411	36.5946	24.6163	34.2428	45.0273	39.6064	46.3725	54.0239	72.1974	65.1758	64.5631
pNR	RSF1010	+	F4	-141.158	-236.975	-231.435	-178.13	-116.21	-204.497	-225.438	-158.848	-137.446	-108.446	-104.971	-117.921	-63.1982	-111.869	-51.2174	-72.4165	-78.7678	-65.4047	-66.0037	-71.2769	-29.6097	-75.3324	-41.8149	-33.9828	-56.5456	-37.1393	-35.2881	-17.1645	-20.5871	-18.2744	3.19535	1.84252	20.8364	14.2892	10.4505	21.8539	11.9372	45.0079	30.5095	38.459	37.7772	50.0788	48.5088	45.2422	55.3314	63.5839
pNR	RSF1010	+	F5	-180.677	-258.883	-186.521	-204.418	-311.694	-148.504	-259.699	-82.1834	-86.7765	-144.108	-92.9476	-123.902	-87.6014	-70.5738	-79.197	-54.9881	-89.3516	-96.952	-37.0439	-80.2145	-55.149	-66.8229	-56.9818	-48.2758	-61.7639	-38.2888	-26.631	-34.5145	-32.915	-23.0095	1.97737	19.8334	9.27053	12.4447	14.299	14.9164	31.6508	17.2159	49.6845	40.4977	51.1923	54.1093	61.7323	56.3159	58.3423	64.0151
pNR	RSF1010	+	F6	-237.997	-183.872	-261.356	-250.282	-197.87	-214.964	-186.91	-161.628	-150.042	-96.9906	-138.398	-137.293	-70.6358	-144.073	-81.576	-129.486	-53.9287	-88.4963	-103.245	-58.6312	-77.8385	-50.0186	-79.2173	-65.5904	-54.9401	-50.6239	-56.1655	-33.3548	-40.737	-27.562	-34.5716	-22.6923	-5.67938	-7.8387	-15.6847	-0.576424	-1.64708	6.86782	16.0559	26.3174	26.7737	29.2066	46.6891	46.9155	54.4791	56.5686
pDS-Def1	RSF1010	+	F7	-119.175	-246.751	-299.179	-324.823	-325.383	-193.44	-216.111	-218.225	-256.825	-213.848	-198.196	-145.837	-176.024	-111.414	-153.594	-150.706	-131.255	-119.532	-119.467	-134.085	-99.9612	-80.5506	-104.518	-90.7759	-67.1084	-72.3486	-102.903	-83.6934	-64.849	-67.2427	-41.3915	-25.1597	-41.8191	-38.7854	-22.4066	-12.799	-14.5374	-2.6319	6.65364	10.4048	6.25515	2.35572	19.1332	24.3952	32.2921	41.8866
pDS-Def1	RSF1010	+	F8	-129.353	-209.92	-336.381	-259.783	-269.213	-298.628	-232.695	-210.348	-176.307	-222.23	-156.045	-168.786	-150.084	-193.581	-140.332	-164.386	-121.039	-129.21	-104.533	-114.271	-105.74	-95.7462	-99.8904	-98.1719	-89.3712	-63.3449	-81.7587	-76.2713	-73.3226	-75.2111	-60.4885	-55.5316	-52.4184	-42.8582	-39.9713	-30.1319	-20.0266	-21.5592	-5.40745	-10.1125	-8.85843	1.35103	4.0161	13.691	11.775	10.8001
pDS-Def1	RSF1010	+	F9	-247.783	-278.134	-278.807	-251.452	-256.41	-238.501	-308.105	-267.93	-125.606	-219.383	-266.33	-170.582	-166.197	-172.087	-139.87	-139.453	-156.746	-129.995	-124.202	-106.798	-93.922	-107.751	-119.697	-111.306	-87.3961	-93.3451	-91.5199	-86.8905	-104.486	-95.8064	-74.8388	-67.0093	-62.5166	-33.4473	-36.5858	-22.17	-36.3533	-15.9707	-18.6538	-1.49442	-2.39086	-6.99559	20.616	4.05677	12.957	18.1371
pDS-Def1	RSF1010	+	F10	-258.821	-380.933	-300.444	-193.32	-328.99	-169.407	-221.521	-210.759	-150.018	-187.753	-117.682	-121.334	-143.358	-106.972	-81.9578	-131.336	-124.644	-97.2656	-110.868	-96.2075	-90.2665	-88.7127	-60.3595	-67.7754	-41.9254	-55.947	-74.3504	-51.8676	-59.7305	-79.8463	-60.1758	-63.2086	-47.4622	-37.8174	-37.4906	-16.2978	-26.1761	-18.6088	-2.47562	-8.99835	3.23976	1.36055	3.15103	20.9621	13.6874	32.8593
pDS-Def1	RSF1010	+	F11	-142.98	-240.707	-293.492	-228.959	-199.081	-260.397	-148.068	-137.827	-209.88	-157.961	-154.867	-91.9382	-96.7003	-52.7964	-65.5041	-97.7163	-67.8605	-28.324	-71.7685	-48.1092	-54.0426	-46.5931	-47.8037	-48.8103	-37.5263	-40.579	-43.0778	-21.6302	-55.6767	-39.5045	-35.4331	-14.2941	1.78863	-2.8983	-14.9722	12.3134	16.148	15.7746	22.3651	13.8847	11.7305	18.0275	32.3776	39.2153	43.2638	47.32
pDS-Def1	RSF1010	+	F12	-255.914	-215.715	-168.362	-133.711	-170.943	-202.22	-83.0364	-151.037	-133.979	-107.626	-103.629	-95.5732	-71.5427	-54.6451	-74.4932	-74.908	-48.6414	-39.666	-24.2022	-74.2021	-51.6558	-31.7581	-56.5289	-38.6661	-34.8223	-23.3342	-23.5344	-36.774	-15.8158	-1.98348	-8.14041	-3.04393	15.8248	-6.20942	12.4739	13.1611	13.8801	24.6585	31.8895	21.3056	27.4466	32.5947	36.7418	55.1738	58.1888	62.1074
[truncated: 50 more columns]

## Sheet: Fig2d-plotted-data
YFP RFU/OD600 at 24 h
dsRNA vector	Origin	Arabinose	YFP RFU	OD600	YFP RFU/OD600
pNR	ColE1	-	173.486	1.1504	150.804
pNR	ColE1	-	120.486	1.14521	105.209
pNR	ColE1	-	140.486	1.14651	122.534
pNR	ColE1	-	122.486	1.15301	106.232
pNR	ColE1	-	133.486	1.15361	115.712
pNR	ColE1	-	139.486	1.1455	121.768
pDS-Def1	ColE1	-	136.486	1.126	121.213
pDS-Def1	ColE1	-	129.486	1.12061	115.55
pDS-Def1	ColE1	-	123.486	1.1173	110.521
pDS-Def1	ColE1	-	121.486	1.11991	108.479
pDS-Def1	ColE1	-	124.486	1.1096	112.189
pDS-Def1	ColE1	-	184.486	1.1475	160.771
pNR	RSF1010	-	158.486	1.14221	138.754
pNR	RSF1010	-	159.486	1.16371	137.05
pNR	RSF1010	-	156.486	1.15161	135.885
pNR	RSF1010	-	133.486	1.14291	116.795
pNR	RSF1010	-	150.486	1.1453	131.394
pNR	RSF1010	-	162.486	1.16031	140.037
pDS-Def1	RSF1010	-	142.486	1.18161	120.587
pDS-Def1	RSF1010	-	125.486	1.16441	107.768
pDS-Def1	RSF1010	-	145.486	1.14731	126.807
pDS-Def1	RSF1010	-	139.486	1.14151	122.195
pDS-Def1	RSF1010	-	166.486	1.14301	145.656
pDS-Def1	RSF1010	-	198.486	1.17881	168.379
pNR	ColE1	+	2091.49	1.15451	1811.59
pNR	ColE1	+	2001.49	1.1447	1748.47
pNR	ColE1	+	1861.49	1.1669	1595.23
pNR	ColE1	+	1797.49	1.17671	1527.56
pNR	ColE1	+	1813.49	1.1721	1547.2
pNR	ColE1	+	1885.49	1.1691	1612.76
pDS-Def1	ColE1	+	4191.49	1.1217	3736.71
pDS-Def1	ColE1	+	4083.49	1.1338	3601.58
pDS-Def1	ColE1	+	4038.49	1.13351	3562.83
pDS-Def1	ColE1	+	4165.49	1.1528	3613.35
pDS-Def1	ColE1	+	4241.49	1.1232	3776.24
pDS-Def1	ColE1	+	4411.49	1.13141	3899.12
pNR	RSF1010	+	2240.49	1.1643	1924.31
pNR	RSF1010	+	2073.49	1.17321	1767.37
pNR	RSF1010	+	1989.49	1.1721	1697.36
pNR	RSF1010	+	1873.49	1.16451	1608.83
pNR	RSF1010	+	1870.49	1.15941	1613.32
pNR	RSF1010	+	1907.49	1.159	1645.8
pDS-Def1	RSF1010	+	2553.49	1.15161	2217.33
pDS-Def1	RSF1010	+	2340.49	1.1649	2009.16
pDS-Def1	RSF1010	+	2355.49	1.15311	2042.73
pDS-Def1	RSF1010	+	2399.49	1.1561	2075.49
pDS-Def1	RSF1010	+	2685.49	1.16011	2314.86
pDS-Def1	RSF1010	+	2549.49	1.1728	2173.84

## Sheet: Fig2e
Relative YFP RFU/OD600 from dsRNA Def1 expression (signal for pUC versus RSF1010 vector)					Average normalized fluorescence (RFU/OD) of the empty vector (pNR) samples was first subtracted from the RFU/OD of the dsRNA-expressing (pDS-Def1) samples for each vector type (RSF1010 and ColE1). Then, the fluorescence signals are expressed relative to those from the RSF1010 vector samples .
	YFP RFU/OD
Vector	pNR	pDS-Def1	Subtracted	Rel. YFP RFU/OD600
RSF1010	1924.31	2217.33	507.831	1.183
RSF1010	1767.37	2009.16	299.668	0.698
RSF1010	1697.36	2042.73	333.237	0.776
RSF1010	1608.83	2075.49	365.995	0.852
RSF1010	1613.32	2314.86	605.368	1.41
RSF1010	1645.8	2173.84	464.34	1.081
ColE1	1811.59	3736.71	2096.24	4.882
ColE1	1748.47	3601.58	1961.11	4.567
ColE1	1595.23	3562.83	1922.36	4.477
ColE1	1527.56	3613.35	1972.88	4.594
ColE1	1547.2	3776.24	2135.77	4.974
ColE1	1612.76	3899.12	2258.65	5.26

## Sheet: Fig2f-raw-data
Application: Tecan i-control				Tecan i-control , 1.11.1.0
Device: infinite 200Pro				Serial number: 1602000080				Serial number of connected stacker:
Firmware: V_3.40_01/15_Infinite (Dec 23 2014/12.45.11)				MAI, V_3.40_01/15_Infinite (Dec 23 2014/12.45.11)
Date:	2025-05-30
Time:	1:30:48 PM
System				DESKTOP-R891HJ3
User				DESKTOP-R891HJ3\Barrick Lab
Plate				Greiner 96 Flat Bottom Transparent Polystyrene Cat. No.: 655101/655161/655192 [GRE96ft.pdfx]
Plate-ID (Stacker)
Wait (Plate)				On	Target Temperature: 25 °C
Wait (Plate Temperature)				Valid Range: 23 - 30 °C
List of actions in this measurement script:
Kinetic
Shaking (Orbital) Duration:				780	s
Shaking (Orbital) Amplitude:				3.5	mm
Fluorescence
Absorbance
2 Labels
Kinetic Measurement
Kinetic duration				23:59:00
Interval Time				00:15:00
Mode				Fluorescence Top Reading
Excitation Wavelength				500	nm
Emission Wavelength				538	nm
Excitation Bandwidth				9	nm
Emission Bandwidth				20	nm
Gain				90	Manual
Number of Flashes				11
Integration Time				26	µs
Lag Time				0	µs
Settle Time				0	ms
Z-Position (Manual)				20800	µm
Mode				Absorbance
Wavelength				600	nm
Bandwidth				9	nm
Number of Flashes				25
Settle Time				0	ms
Part of Plate				A1-F12
Start Time:	5/30/2025 1:30:48 PM
YFP RFU reading
			Cycle Nr.	1	2	3	4	5	6	7	8	9	10	11	12	13	14	15	16	17	18	19	20	21	22	23	24	25	26	27	28	29	30	31	32	33	34	35	36	37	38	39	40	41	42	43	44	45	46
dsRNA vector	Strain	Arabinose	Time [s]	0	900	1800	2700	3600	4500	5400	6300	7200	8100	9000	9900	10800	11700	12599.9	13500	14400	15299.9	16199.9	17099.9	17999.9	18899.9	19799.9	20699.9	21599.9	22499.9	23399.9	24299.9	25199.9	26099.9	26999.9	27899.9	28799.9	29699.9	30599.9	31499.9	32399.9	33299.9	34199.9	35099.8	35999.9	36899.8	37799.8	38699.8	39599.8	40499.8
pNR	wild-type	-	B1	20.33	9.33	6.33	-4.67	-0.67	0.33	-5.67	-5.67	-9.67	-0.67	5.33	-11.67	1.33	2.33	-2.67	2.33	-2.67	1.33	7.33	-0.67	7.33	-2.67	-12.67	-8.67	-8.67	1.33	-5.67	-3.67	-9.67	-15.67	-12.67	-8.67	-23.67	-9.67	-19.67	-12.67	-4.67	-15.67	-8.67	-7.67	2.33	2.33	1.33	11.33	5.33	23.33
pNR	wild-type	-	B2	13.33	12.33	-3.67	0.33	-8.67	-0.67	-3.67	-9.67	11.33	-14.67	-4.67	-4.67	6.33	17.33	-7.67	5.33	-12.67	-9.67	-0.67	4.33	-9.67	-2.67	-4.67	-11.67	-4.67	-6.67	-14.67	-21.67	-8.67	2.33	-18.67	-13.67	-16.67	-11.67	-12.67	-8.67	-5.67	11.33	-14.67	-8.67	-1.67	1.33	6.33	21.33	12.33	17.33
pNR	wild-type	-	B3	16.33	8.33	12.33	-4.67	-2.67	-12.67	1.33	-7.67	-2.67	-15.67	-10.67	-2.67	-0.67	-10.67	-5.67	0.33	-7.67	-12.67	-8.67	3.33	-9.67	-5.67	-3.67	-18.67	-7.67	-7.67	-19.67	-14.67	-5.67	-3.67	-6.67	-3.67	-8.67	-1.67	-11.67	-12.67	-10.67	-22.67	-1.67	-8.67	-2.67	12.33	1.33	-4.67	7.33	23.33
pNR	wild-type	-	B4	11.33	3.33	10.33	-1.67	7.33	13.33	-2.67	2.33	5.33	-5.67	-2.67	-3.67	2.33	-12.67	-2.67	-4.67	-15.67	3.33	-2.67	0.33	-6.67	-2.67	-3.67	-11.67	-17.67	-9.67	-16.67	-14.67	1.33	-12.67	-24.67	-2.67	-19.67	-19.67	-18.67	-22.67	-5.67	-26.67	-4.67	-3.67	-4.67	-2.67	3.33	-3.67	7.33	-3.67
pNR	wild-type	-	B5	17.33	9.33	3.33	9.33	8.33	3.33	15.33	-4.67	-0.67	0.33	-7.67	-2.67	-0.67	6.33	-11.67	-6.67	1.33	-1.67	2.33	-3.67	9.33	-9.67	-10.67	-15.67	-1.67	-2.67	-22.67	-2.67	-18.67	-9.67	-19.67	-2.67	-19.67	-5.67	-19.67	-3.67	-18.67	-25.67	-9.67	-10.67	-10.67	-5.67	14.33	-0.67	3.33	12.33
pNR	wild-type	-	B6	33.33	27.33	4.33	7.33	-0.67	-7.67	2.33	-16.67	-1.67	7.33	-4.67	-2.67	4.33	-6.67	2.33	8.33	-10.67	2.33	-3.67	-2.67	-9.67	-3.67	-3.67	-21.67	-18.67	-20.67	-10.67	-16.67	-10.67	-22.67	-10.67	-13.67	-18.67	-15.67	-18.67	-12.67	-6.67	-10.67	-1.67	-7.67	-5.67	-0.67	-2.67	-3.67	6.33	2.33
pDS-Def1	wild-type	-	B7	14.33	3.33	10.33	-4.67	6.33	-2.67	-10.67	-1.67	3.33	-3.67	-4.67	-5.67	-2.67	-16.67	-3.67	-1.67	-17.67	-22.67	-16.67	-7.67	-13.67	-6.67	-11.67	-12.67	-36.67	-5.67	-19.67	-4.67	-15.67	-20.67	-24.67	-30.67	-25.67	-18.67	-25.67	-14.67	-24.67	-21.67	-15.67	-6.67	0.33	8.33	1.33	17.33	19.33	14.33
pDS-Def1	wild-type	-	B8	7.33	10.33	17.33	4.33	0.33	-4.67	-15.67	-5.67	-4.67	3.33	-20.67	-14.67	-1.67	-8.67	0.33	-12.67	-6.67	-10.67	-13.67	-20.67	-17.67	-27.67	-8.67	-35.67	-22.67	-35.67	-23.67	-29.67	-40.67	-24.67	-26.67	-31.67	-36.67	-25.67	-27.67	-24.67	-29.67	-17.67	-19.67	-15.67	-10.67	-8.67	-5.67	4.33	7.33	8.33
pDS-Def1	wild-type	-	B9	18.33	12.33	-1.67	-8.67	0.33	-23.67	-2.67	-9.67	2.33	-4.67	-7.67	-8.67	-20.67	-18.67	-32.67	-19.67	-17.67	-25.67	-29.67	-18.67	-28.67	-28.67	-18.67	-29.67	-23.67	-21.67	-42.67	-21.67	-21.67	-31.67	-27.67	-25.67	-34.67	-41.67	-31.67	-23.67	-27.67	-17.67	-28.67	-18.67	-16.67	-13.67	-0.67	1.33	4.33	5.33
pDS-Def1	wild-type	-	B10	12.33	1.33	2.33	-19.67	-23.67	-14.67	-10.67	-12.67	-11.67	-22.67	-41.67	-21.67	-22.67	-25.67	-31.67	-29.67	-18.67	-27.67	-20.67	-27.67	-40.67	-30.67	-39.67	-23.67	-35.67	-32.67	-26.67	-43.67	-26.67	-40.67	-41.67	-32.67	-24.67	-30.67	-26.67	-37.67	-20.67	-27.67	-13.67	-17.67	-11.67	-14.67	-11.67	-1.67	1.33	4.33
pDS-Def1	wild-type	-	B11	18.33	8.33	0.33	-0.67	0.33	-8.67	5.33	6.33	-1.67	-10.67	-17.67	3.33	-5.67	-9.67	-5.67	3.33	-5.67	-10.67	-14.67	-15.67	-21.67	-17.67	-14.67	-7.67	-14.67	-11.67	-24.67	-2.67	-16.67	-25.67	-15.67	-12.67	-14.67	-20.67	-16.67	-20.67	-7.67	-21.67	-8.67	2.33	-0.67	14.33	22.33	6.33	16.33	17.33
pDS-Def1	wild-type	-	B12	30.33	12.33	0.33	13.33	1.33	11.33	8.33	0.33	-5.67	-3.67	-3.67	-4.67	-3.67	-3.67	3.33	-4.67	3.33	-5.67	1.33	-1.67	-6.67	6.33	11.33	-8.67	4.33	4.33	-12.67	-7.67	5.33	-18.67	-1.67	-10.67	-13.67	-19.67	-11.67	1.33	1.33	2.33	12.33	10.33	18.33	16.33	24.33	27.33	35.33	37.33
pNR	Δrnc	-	C1	27.33	18.33	22.33	6.33	12.33	5.33	-2.67	8.33	-2.67	13.33	12.33	2.33	18.33	9.33	6.33	-6.67	16.33	6.33	8.33	8.33	14.33	3.33	-1.67	10.33	4.33	23.33	18.33	7.33	15.33	18.33	16.33	24.33	29.33	24.33	15.33	33.33	35.33	28.33	36.33	38.33	40.33	31.33	46.33	37.33	34.33	56.33
pNR	Δrnc	-	C2	23.33	18.33	4.33	12.33	20.33	20.33	26.33	31.33	19.33	28.33	23.33	29.33	23.33	24.33	16.33	21.33	23.33	13.33	12.33	19.33	6.33	23.33	21.33	31.33	16.33	22.33	26.33	24.33	17.33	27.33	15.33	19.33	30.33	30.33	35.33	29.33	42.33	33.33	38.33	42.33	51.33	43.33	47.33	43.33	68.33	49.33
pNR	Δrnc	-	C3	33.33	27.33	13.33	17.33	29.33	14.33	17.33	29.33	13.33	21.33	22.33	25.33	24.33	29.33	21.33	7.33	29.33	14.33	29.33	15.33	31.33	27.33	15.33	27.33	14.33	23.33	24.33	21.33	22.33	12.33	13.33	27.33	15.33	34.33	26.33	30.33	25.33	44.33	39.33	44.33	45.33	34.33	45.33	53.33	59.33	55.33
pNR	Δrnc	-	C4	28.33	29.33	10.33	17.33	18.33	20.33	19.33	21.33	31.33	19.33	15.33	23.33	29.33	14.33	17.33	16.33	13.33	20.33	25.33	21.33	12.33	24.33	9.33	7.33	7.33	11.33	17.33	17.33	25.33	16.33	11.33	13.33	12.33	20.33	33.33	21.33	9.33	28.33	34.33	27.33	37.33	38.33	44.33	43.33	49.33	54.33
pNR	Δrnc	-	C5	30.33	16.33	15.33	10.33	21.33	42.33	30.33	21.33	27.33	4.33	15.33	18.33	14.33	14.33	16.33	22.33	27.33	22.33	24.33	22.33	13.33	8.33	18.33	17.33	5.33	15.33	20.33	16.33	22.33	14.33	27.33	15.33	17.33	25.33	4.33	18.33	25.33	26.33	25.33	32.33	33.33	46.33	47.33	47.33	52.33	56.33
pNR	Δrnc	-	C6	25.33	21.33	20.33	23.33	20.33	30.33	25.33	21.33	14.33	24.33	15.33	9.33	25.33	13.33	3.33	28.33	15.33	27.33	19.33	19.33	5.33	35.33	14.33	20.33	15.33	14.33	21.33	15.33	33.33	10.33	13.33	18.33	21.33	15.33	26.33	26.33	16.33	35.33	25.33	44.33	42.33	36.33	18.33	43.33	40.33	68.33
pDS-Def1	Δrnc	-	C7	18.33	8.33	10.33	12.33	15.33	3.33	8.33	-4.67	4.33	2.33	-13.67	0.33	1.33	-0.67	2.33	5.33	-5.67	-6.67	5.33	-11.67	-1.67	-11.67	-13.67	-8.67	-9.67	3.33	-24.67	-12.67	-3.67	-25.67	-21.67	-19.67	-19.67	-25.67	-15.67	-16.67	-19.67	-21.67	-10.67	-10.67	-4.67	-9.67	14.33	13.33	8.33	4.33
pDS-Def1	Δrnc	-	C8	23.33	21.33	19.33	14.33	10.33	5.33	3.33	-8.67	-1.67	7.33	4.33	6.33	-1.67	-5.67	5.33	7.33	-7.67	-6.67	-0.67	-5.67	3.33	-5.67	-12.67	-3.67	-13.67	-22.67	-13.67	-7.67	-13.67	-25.67	-29.67	-11.67	-34.67	-18.67	-7.67	-17.67	-12.67	-21.67	-18.67	-6.67	-21.67	-15.67	-8.67	-1.67	-1.67	7.33
pDS-Def1	Δrnc	-	C9	24.33	18.33	14.33	21.33	23.33	24.33	26.33	10.33	19.33	14.33	16.33	24.33	20.33	15.33	0.33	7.33	8.33	11.33	16.33	10.33	15.33	17.33	15.33	14.33	-0.67	14.33	1.33	-8.67	0.33	-1.67	5.33	-1.67	-1.67	2.33	-5.67	1.33	4.33	-0.67	11.33	11.33	15.33	22.33	19.33	29.33	23.33	43.33
pDS-Def1	Δrnc	-	C10	16.33	18.33	7.33	9.33	18.33	7.33	7.33	16.33	26.33	15.33	7.33	26.33	27.33	16.33	12.33	16.33	3.33	10.33	10.33	5.33	-4.67	2.33	8.33	-7.67	14.33	14.33	-14.67	3.33	-5.67	-17.67	-7.67	-5.67	-15.67	-10.67	-13.67	-12.67	-6.67	3.33	-4.67	-0.67	6.33	5.33	12.33	17.33	11.33	16.33
pDS-Def1	Δrnc	-	C11	26.33	17.33	15.33	17.33	15.33	15.33	11.33	6.33	-0.67	21.33	-3.67	13.33	11.33	22.33	21.33	24.33	17.33	9.33	14.33	8.33	5.33	-4.67	13.33	-5.67	0.33	-4.67	-21.67	-1.67	-10.67	-5.67	2.33	-6.67	-14.67	-2.67	-4.67	3.33	-3.67	2.33	-8.67	1.33	-6.67	-1.67	17.33	13.33	11.33	35.33
pDS-Def1	Δrnc	-	C12	25.33	17.33	24.33	12.33	11.33	-0.67	17.33	27.33	1.33	19.33	27.33	-0.67	8.33	17.33	21.33	14.33	26.33	6.33	34.33	17.33	19.33	12.33	12.33	32.33	11.33	5.33	-5.67	9.33	9.33	-13.67	2.33	-1.67	-16.67	-8.67	-1.67	-2.67	-0.67	9.33	3.33	11.33	10.33	16.33	12.33	37.33	27.33	36.33
pNR	wild-type	+	E1	28.33	22.33	14.33	-1.67	-7.67	-3.67	9.33	-2.67	-2.67	-6.67	-7.67	11.33	4.33	8.33	12.33	11.33	4.33	13.33	13.33	3.33	6.33	3.33	0.33	2.33	4.33	-6.67	7.33	4.33	-9.67	2.33	10.33	2.33	-6.67	-4.67	8.33	0.33	5.33	5.33	-0.67	21.33	-2.67	17.33	14.33	36.33	34.33	26.33
pNR	wild-type	+	E2	5.33	-2.67	1.33	13.33	18.33	-3.67	15.33	-0.67	15.33	12.33	6.33	0.33	23.33	3.33	25.33	12.33	17.33	19.33	14.33	18.33	12.33	4.33	17.33	10.33	8.33	16.33	11.33	15.33	19.33	6.33	-0.67	5.33	17.33	16.33	16.33	5.33	16.33	9.33	7.33	19.33	20.33	26.33	25.33	31.33	31.33	27.33
pNR	wild-type	+	E3	3.33	-7.67	-7.67	-3.67	8.33	3.33	-5.67	2.33	8.33	13.33	11.33	-0.67	12.33	10.33	8.33	7.33	-1.67	6.33	-0.67	25.33	7.33	19.33	32.33	22.33	13.33	10.33	12.33	11.33	13.33	3.33	5.33	-8.67	5.33	-1.67	8.33	16.33	1.33	1.33	4.33	13.33	23.33	17.33	18.33	17.33	32.33	30.33
pNR	wild-type	+	E4	16.33	28.33	7.33	-2.67	3.33	4.33	-6.67	8.33	1.33	10.33	10.33	15.33	26.33	2.33	-0.67	4.33	7.33	16.33	0.33	5.33	17.33	-12.67	0.33	16.33	-1.67	10.33	3.33	-8.67	6.33	-9.67	-2.67	6.33	-4.67	-6.67	7.33	-10.67	-7.67	-1.67	0.33	5.33	10.33	2.33	5.33	3.33	22.33	27.33
pNR	wild-type	+	E5	9.33	15.33	6.33	8.33	8.33	12.33	4.33	4.33	4.33	6.33	20.33	20.33	3.33	12.33	8.33	20.33	14.33	10.33	11.33	12.33	9.33	20.33	2.33	11.33	10.33	16.33	4.33	13.33	4.33	5.33	6.33	2.33	6.33	-5.67	6.33	10.33	-1.67	-8.67	0.33	6.33	18.33	18.33	17.33	17.33	12.33	1.33
pNR	wild-type	+	E6	21.33	10.33	10.33	8.33	1.33	-6.67	-1.67	-10.67	-0.67	0.33	-5.67	4.33	-0.67	-6.67	-8.67	5.33	8.33	-2.67	6.33	-11.67	11.33	3.33	4.33	8.33	15.33	11.33	0.33	2.33	-1.67	1.33	-7.67	-0.67	6.33	5.33	-2.67	-4.67	0.33	6.33	-5.67	-0.67	3.33	3.33	12.33	12.33	20.33	27.33
pDS-Def1	wild-type	+	E7	7.33	9.33	11.33	0.33	-18.67	8.33	-2.67	11.33	-5.67	-6.67	1.33	1.33	-10.67	-6.67	12.33	2.33	1.33	-10.67	-17.67	3.33	-15.67	-8.67	-0.67	-7.67	0.33	-5.67	-1.67	-19.67	-19.67	-14.67	-17.67	-0.67	-21.67	-13.67	-14.67	-2.67	-6.67	-7.67	-5.67	5.33	8.33	-4.67	25.33	10.33	25.33	27.33
pDS-Def1	wild-type	+	E8	13.33	-2.67	-4.67	-4.67	6.33	-8.67	-5.67	-14.67	-23.67	-3.67	3.33	-0.67	-9.67	-2.67	-9.67	-3.67	-9.67	-11.67	-2.67	-10.67	-8.67	-11.67	-17.67	-15.67	-12.67	-18.67	-7.67	-20.67	-14.67	-11.67	-30.67	-6.67	-17.67	-21.67	0.33	2.33	4.33	-6.67	-8.67	6.33	4.33	6.33	24.33	12.33	13.33	36.33
pDS-Def1	wild-type	+	E9	28.33	2.33	3.33	-2.67	5.33	12.33	-2.67	8.33	-9.67	4.33	-1.67	-16.67	4.33	7.33	-4.67	-2.67	-4.67	-1.67	2.33	14.33	10.33	5.33	1.33	2.33	-1.67	-6.67	-7.67	-4.67	4.33	-9.67	-4.67	8.33	5.33	7.33	4.33	14.33	20.33	3.33	16.33	13.33	25.33	21.33	38.33	45.33	35.33	42.33
pDS-Def1	wild-type	+	E10	3.33	10.33	15.33	16.33	27.33	2.33	7.33	18.33	1.33	5.33	16.33	13.33	7.33	22.33	0.33	8.33	4.33	11.33	8.33	10.33	17.33	6.33	15.33	18.33	15.33	8.33	2.33	9.33	16.33	2.33	6.33	1.33	11.33	18.33	21.33	11.33	19.33	12.33	35.33	26.33	16.33	45.33	39.33	49.33	47.33	49.33
pDS-Def1	wild-type	+	E11	6.33	23.33	-9.67	7.33	-3.67	1.33	-6.67	0.33	11.33	17.33	1.33	10.33	10.33	-0.67	-1.67	12.33	16.33	10.33	7.33	9.33	2.33	9.33	11.33	0.33	2.33	-6.67	-12.67	-2.67	-2.67	-1.67	-6.67	1.33	2.33	9.33	5.33	11.33	-2.67	12.33	18.33	21.33	22.33	34.33	26.33	34.33	24.33	31.33
pDS-Def1	wild-type	+	E12	6.33	1.33	11.33	3.33	-5.67	1.33	7.33	2.33	9.33	9.33	-2.67	19.33	0.33	5.33	17.33	3.33	12.33	2.33	5.33	5.33	6.33	9.33	23.33	0.33	-2.67	14.33	-3.67	30.33	9.33	6.33	6.33	-6.67	-5.67	14.33	4.33	13.33	10.33	12.33	11.33	38.33	28.33	26.33	35.33	32.33	39.33	39.33
pNR	Δrnc	+	F1	30.33	29.33	22.33	12.33	17.33	18.33	7.33	10.33	27.33	28.33	14.33	5.33	16.33	14.33	27.33	11.33	6.33	11.33	6.33	14.33	21.33	10.33	18.33	23.33	18.33	18.33	27.33	17.33	16.33	23.33	21.33	35.33	31.33	23.33	28.33	42.33	41.33	38.33	46.33	37.33	47.33	44.33	55.33	63.33	62.33	72.33
pNR	Δrnc	+	F2	43.33	15.33	21.33	14.33	16.33	20.33	20.33	12.33	12.33	13.33	14.33	11.33	4.33	23.33	15.33	19.33	24.33	8.33	33.33	31.33	8.33	21.33	28.33	24.33	11.33	30.33	27.33	31.33	16.33	29.33	10.33	28.33	16.33	29.33	47.33	42.33	25.33	32.33	36.33	49.33	58.33	46.33	65.33	59.33	66.33	72.33
pNR	Δrnc	+	F3	39.33	18.33	8.33	5.33	27.33	4.33	18.33	34.33	20.33	9.33	27.33	21.33	16.33	13.33	21.33	19.33	21.33	12.33	17.33	3.33	17.33	16.33	20.33	20.33	27.33	18.33	13.33	27.33	25.33	26.33	22.33	23.33	46.33	25.33	23.33	47.33	47.33	30.33	41.33	43.33	54.33	38.33	60.33	65.33	64.33	78.33
pNR	Δrnc	+	F4	42.33	24.33	20.33	29.33	13.33	23.33	23.33	24.33	5.33	17.33	14.33	10.33	23.33	4.33	3.33	0.33	17.33	4.33	5.33	7.33	4.33	4.33	12.33	-1.67	-3.67	1.33	-3.67	8.33	18.33	7.33	14.33	13.33	30.33	24.33	25.33	24.33	18.33	35.33	22.33	29.33	35.33	35.33	36.33	44.33	66.33	54.33
pNR	Δrnc	+	F5	18.33	23.33	16.33	20.33	14.33	14.33	10.33	27.33	14.33	23.33	26.33	4.33	21.33	-3.67	-5.67	10.33	6.33	-10.67	-11.67	-0.67	-6.67	-8.67	-6.67	-1.67	-4.67	-5.67	12.33	7.33	13.33	10.33	15.33	35.33	24.33	22.33	27.33	28.33	16.33	34.33	14.33	30.33	41.33	49.33	47.33	56.33	47.33	56.33
pNR	Δrnc	+	F6	21.33	28.33	28.33	15.33	26.33	20.33	32.33	14.33	5.33	17.33	22.33	8.33	4.33	7.33	-2.67	2.33	16.33	12.33	6.33	5.33	-4.67	-5.67	-1.67	-7.67	-15.67	-7.67	3.33	11.33	19.33	27.33	3.33	26.33	22.33	23.33	28.33	23.33	29.33	30.33	34.33	37.33	39.33	52.33	43.33	56.33	63.33	61.33
pDS-Def1	Δrnc	+	F7	17.33	6.33	10.33	-10.67	-10.67	-12.67	-2.67	2.33	-4.67	-4.67	1.33	-11.67	2.33	-22.67	-16.67	-3.67	13.33	-4.67	-5.67	-1.67	-11.67	-14.67	-9.67	3.33	-1.67	-18.67	21.33	12.33	16.33	3.33	21.33	10.33	12.33	24.33	25.33	20.33	21.33	15.33	27.33	32.33	39.33	36.33	47.33	67.33	72.33	67.33
pDS-Def1	Δrnc	+	F8	17.33	12.33	8.33	12.33	13.33	6.33	2.33	17.33	-4.67	0.33	2.33	18.33	1.33	5.33	2.33	-1.67	-6.67	0.33	2.33	-2.67	-12.67	-9.67	16.33	13.33	1.33	15.33	25.33	25.33	16.33	21.33	-4.67	22.33	35.33	19.33	15.33	30.33	34.33	26.33	43.33	33.33	55.33	35.33	50.33	50.33	56.33	60.33
pDS-Def1	Δrnc	+	F9	11.33	11.33	-14.67	-3.67	-16.67	-9.67	-18.67	-2.67	-26.67	-31.67	-21.67	-32.67	-28.67	-48.67	-58.67	-56.67	-65.67	-59.67	-42.67	-53.67	-66.67	-51.67	-57.67	-44.67	-57.67	-24.67	14.33	19.33	29.33	24.33	24.33	30.33	18.33	36.33	46.33	29.33	34.33	40.33	43.33	48.33	40.33	66.33	62.33	59.33	90.33	82.33
pDS-Def1	Δrnc	+	F10	2.33	-12.67	-31.67	-38.67	-30.67	-43.67	-46.67	-44.67	-52.67	-51.67	-71.67	-66.67	-69.67	-84.67	-87.67	-94.67	-90.67	-87.67	-78.67	-92.67	-83.67	-84.67	-82.67	-75.67	-80.67	-51.67	-3.67	8.33	15.33	13.33	17.33	29.33	14.33	29.33	27.33	33.33	32.33	25.33	47.33	43.33	43.33	44.33	48.33	67.33	65.33	60.33
pDS-Def1	Δrnc	+	F11	8.33	-0.67	9.33	11.33	0.33	-13.67	-9.67	-8.67	1.33	-14.67	-19.67	-27.67	-17.67	-30.67	-25.67	-29.67	-47.67	-48.67	-45.67	-31.67	-34.67	-44.67	-32.67	-25.67	-5.67	14.33	26.33	17.33	26.33	22.33	13.33	20.33	22.33	32.33	18.33	30.33	34.33	37.33	44.33	39.33	46.33	49.33	59.33	60.33	60.33	76.33
pDS-Def1	Δrnc	+	F12	38.33	33.33	39.33	27.33	37.33	33.33	32.33	44.33	32.33	27.33	20.33	27.33	19.33	45.33	21.33	34.33	47.33	30.33	36.33	37.33	39.33	35.33	32.33	45.33	48.33	48.33	22.33	49.33	51.33	40.33	48.33	35.33	50.33	59.33	47.33	51.33	52.33	46.33	66.33	57.33	73.33	84.33	96.33	92.33	91.33	108.33
OD600 reading
			Cycle Nr.	1	2	3	4	5	6	7	8	9	10	11	12	13	14	15	16	17	18	19	20	21	22	23	24	25	26	27	28	29	30	31	32	33	34	35	36	37	38	39	40	41	42	43	44	45	46
dsRNA vector	Strain	Arabinose	Time [s]	0	900	1800	2700	3600	4500	5400	6300	7200	8100	9000	9900	10800	11700	12599.9	13500	14400	15299.9	16199.9	17099.9	17999.9	18899.9	19799.9	20699.9	21599.9	22499.9	23399.9	24299.9	25199.9	26099.9	26999.9	27899.9	28799.9	29699.9	30599.9	31499.9	32399.9	33299.9	34199.9	35099.8	35999.9	36899.8	37799.8	38699.8	39599.8	40499.8
pNR	wild-type	-	B1	0.08037	0.07977	0.07977	0.08067	0.08257	0.08487	0.08807	0.09167	0.09597	0.09997	0.10397	0.10927	0.11547	0.12257	0.13057	0.14017	0.15157	0.16407	0.17747	0.19177	0.20797	0.22497	0.24347	0.26437	0.28507	0.30737	0.33177	0.35707	0.38307	0.41047	0.43677	0.46577	0.49287	0.52217	0.54977	0.58127	0.61307	0.64847	0.68297	0.70827	0.73357	0.76227	0.79087	0.81867	0.84687	0.87237
pNR	wild-type	-	B2	0.07947	0.07697	0.07767	0.07867	0.08027	0.08277	0.08577	0.08947	0.09307	0.09737	0.10147	0.10657	0.11267	0.11947	0.12737	0.13667	0.14837	0.16037	0.17357	0.18947	0.20677	0.22467	0.24487	0.26737	0.28937	0.31217	0.33837	0.36537	0.39197	0.41977	0.44697	0.47527	0.50197	0.53227	0.55847	0.58967	0.62017	0.65407	0.68267	0.70467	0.73107	0.75827	0.78577	0.81267	0.84037	0.86777
pNR	wild-type	-	B3	0.07807	0.07587	0.07697	0.07857	0.07967	0.08207	0.08527	0.08837	0.09237	0.09687	0.10067	0.10577	0.11167	0.11847	0.12637	0.13537	0.14667	0.15927	0.17227	0.18767	0.20457	0.22297	0.24337	0.26587	0.28817	0.31157	0.33837	0.36577	0.39267	0.42027	0.44817	0.47557	0.50247	0.53227	0.55837	0.58967	0.61947	0.65287	0.68247	0.70397	0.72967	0.75777	0.78547	0.81217	0.84017	0.86677
pNR	wild-type	-	B4	0.08377	0.08277	0.08407	0.08477	0.08637	0.08857	0.09027	0.09227	0.09667	0.10137	0.10527	0.11027	0.11647	0.12357	0.13097	0.14017	0.15117	0.16387	0.17687	0.19177	0.20877	0.22707	0.24767	0.26957	0.29287	0.31667	0.34377	0.37157	0.40007	0.42927	0.45717	0.48677	0.51377	0.54467	0.57067	0.60257	0.63197	0.66487	0.69717	0.71887	0.73787	0.76387	0.79007	0.81657	0.84487	0.86967
pNR	wild-type	-	B5	0.08057	0.07947	0.08007	0.08147	0.08317	0.08557	0.08767	0.09047	0.09457	0.09897	0.10347	0.10847	0.11507	0.12227	0.13017	0.13997	0.15147	0.16457	0.17747	0.19267	0.20947	0.22787	0.24797	0.26937	0.29187	0.31507	0.34157	0.36887	0.39527	0.42387	0.45107	0.48027	0.50777	0.53727	0.56437	0.59577	0.62497	0.65807	0.69107	0.71377	0.73267	0.75807	0.78287	0.81127	0.84157	0.86847
pNR	wild-type	-	B6	0.07817	0.07757	0.07717	0.07937	0.07977	0.08287	0.08547	0.08817	0.09157	0.09707	0.10037	0.10467	0.11057	0.11767	0.12637	0.13697	0.14747	0.16017	0.17287	0.18687	0.20357	0.21877	0.23587	0.25597	0.27607	0.29857	0.32937	0.35627	0.38137	0.40857	0.43547	0.46267	0.49037	0.51987	0.54837	0.57897	0.60907	0.63957	0.67507	0.69627	0.71647	0.74117	0.76627	0.79017	0.81687	0.84177
pDS-Def1	wild-type	-	B7	0.08347	0.08447	0.08717	0.09177	0.09537	0.09997	0.10477	0.11037	0.11637	0.12607	0.13337	0.14397	0.15427	0.16547	0.17847	0.19157	0.20697	0.22337	0.24097	0.26037	0.28247	0.30507	0.32967	0.35747	0.38267	0.40897	0.43707	0.46557	0.49447	0.52417	0.55447	0.58437	0.61557	0.64767	0.67917	0.71387	0.74427	0.76657	0.79067	0.81617	0.83947	0.86777	0.89307	0.92377	0.95917	0.99647
pDS-Def1	wild-type	-	B8	0.08517	0.08677	0.08987	0.09447	0.09837	0.10427	0.10887	0.11377	0.11897	0.12827	0.13537	0.14507	0.15467	0.16667	0.17827	0.19147	0.20477	0.21857	0.23367	0.25067	0.26737	0.28907	0.30857	0.33277	0.35607	0.38417	0.41377	0.44687	0.47577	0.50717	0.53687	0.56887	0.59647	0.62847	0.65497	0.68627	0.71507	0.74877	0.76907	0.79327	0.81347	0.84007	0.86437	0.88827	0.91357	0.93817
pDS-Def1	wild-type	-	B9	0.08347	0.08497	0.08757	0.09277	0.09607	0.10047	0.10577	0.11047	0.11807	0.12717	0.13527	0.14537	0.15507	0.16667	0.17947	0.19317	0.20917	0.22517	0.24437	0.25997	0.28127	0.30567	0.32837	0.35317	0.37797	0.40337	0.42967	0.45637	0.48467	0.51277	0.54187	0.57187	0.60297	0.63557	0.66767	0.70407	0.73757	0.76447	0.78997	0.81847	0.84327	0.87257	0.90167	0.92767	0.95957	1.00007
pDS-Def1	wild-type	-	B10	0.08327	0.08607	0.08857	0.09397	0.09807	0.10397	0.10937	0.11517	0.12227	0.13047	0.13947	0.14987	0.16097	0.17287	0.18797	0.20297	0.21837	0.23547	0.25467	0.27397	0.29487	0.31597	0.33907	0.36387	0.38917	0.41587	0.44297	0.47177	0.50087	0.52897	0.55837	0.58847	0.61917	0.65017	0.68097	0.71717	0.74417	0.76787	0.79327	0.82127	0.84537	0.87417	0.90277	0.93027	0.97377	0.99387
pDS-Def1	wild-type	-	B11	0.08867	0.09667	0.10107	0.10677	0.11237	0.11917	0.12687	0.13217	0.14207	0.15007	0.16017	0.17077	0.18077	0.19087	0.20527	0.21837	0.23767	0.25137	0.26707	0.28697	0.30707	0.32777	0.34897	0.37327	0.39897	0.42867	0.45927	0.48607	0.51557	0.54387	0.57347	0.60147	0.63277	0.66237	0.69167	0.72537	0.75347	0.77707	0.80437	0.83187	0.85757	0.88557	0.91737	0.95037	0.99437	1.01977
pDS-Def1	wild-type	-	B12	0.07727	0.07957	0.08457	0.08727	0.09197	0.09707	0.10277	0.10897	0.11667	0.12417	0.13327	0.14367	0.15327	0.16467	0.17707	0.19217	0.20937	0.22457	0.24357	0.26087	0.28567	0.30597	0.33047	0.35277	0.38157	0.40777	0.43467	0.46297	0.49037	0.51897	0.54767	0.57757	0.60967	0.64027	0.67137	0.70857	0.73497	0.75997	0.78547	0.81347	0.83857	0.86617	0.89547	0.92757	0.96397	0.99837
pNR	Δrnc	-	C1	0.06407	0.06677	0.06977	0.07287	0.07647	0.07957	0.08297	0.08667	0.09167	0.09667	0.10247	0.10977	0.11697	0.12537	0.13237	0.14157	0.15237	0.16337	0.17537	0.18877	0.20237	0.21617	0.23057	0.24537	0.26147	0.27817	0.29567	0.31337	0.33317	0.35097	0.37047	0.38897	0.40877	0.42847	0.44807	0.46957	0.48987	0.51187	0.53167	0.55067	0.56667	0.58787	0.60827	0.62777	0.64887	0.66617
pNR	Δrnc	-	C2	0.06437	0.06687	0.06927	0.07207	0.07547	0.07847	0.08187	0.08597	0.09107	0.09657	0.10287	0.10977	0.11747	0.12557	0.13357	0.14287	0.15247	0.16417	0.17607	0.18897	0.20287	0.21667	0.23097	0.24657	0.26227	0.27857	0.29587	0.31387	0.33167	0.34937	0.36777	0.38617	0.40387	0.42357	0.44167	0.46347	0.48247	0.50387	0.52347	0.54287	0.55807	0.57837	0.59787	0.61637	0.63727	0.65387
pNR	Δrnc	-	C3	0.06367	0.06637	0.06767	0.07017	0.07327	0.07597	0.07897	0.08287	0.08747	0.09337	0.09927	0.10587	0.11357	0.12147	0.12927	0.13867	0.14907	0.16037	0.17227	0.18457	0.19787	0.21097	0.22437	0.23847	0.25347	0.26927	0.28557	0.30237	0.32077	0.33777	0.35687	0.37467	0.39367	0.41247	0.43247	0.45317	0.47447	0.49587	0.51807	0.53857	0.55487	0.57577	0.59557	0.61497	0.63467	0.65107
pNR	Δrnc	-	C4	0.06357	0.06597	0.06787	0.07057	0.07317	0.07617	0.07897	0.08247	0.08617	0.09087	0.09537	0.10157	0.10847	0.11587	0.12327	0.13147	0.14207	0.15347	0.16467	0.17647	0.19057	0.20067	0.21317	0.22557	0.24167	0.25797	0.27267	0.28807	0.30767	0.32557	0.34537	0.36187	0.38057	0.39877	0.41837	0.43707	0.45807	0.47787	0.49797	0.51837	0.53597	0.55427	0.57187	0.58967	0.61347	0.63537
pNR	Δrnc	-	C5	0.06377	0.06667	0.06917	0.07217	0.07497	0.07757	0.08007	0.08337	0.08847	0.09307	0.09817	0.10387	0.10967	0.11567	0.12387	0.13257	0.14047	0.15277	0.16597	0.17837	0.19267	0.20887	0.22447	0.24037	0.25687	0.27217	0.28807	0.30437	0.32157	0.33827	0.35677	0.37437	0.39187	0.41027	0.42907	0.44767	0.46757	0.48627	0.50657	0.52707	0.54567	0.56427	0.58257	0.60067	0.62037	0.63627
pNR	Δrnc	-	C6	0.06337	0.06577	0.06777	0.07077	0.07367	0.07637	0.07927	0.08267	0.08757	0.09227	0.09707	0.10327	0.10927	0.11517	0.12277	0.13237	0.14317	0.15817	0.17047	0.18377	0.19557	0.20707	0.21847	0.22777	0.24357	0.25847	0.27267	0.28667	0.30847	0.32827	0.34867	0.36857	0.38717	0.40667	0.42697	0.44597	0.46757	0.48697	0.50837	0.52967	0.54887	0.56807	0.58667	0.60597	0.62647	0.64297
pDS-Def1	Δrnc	-	C7	0.07197	0.07237	0.07247	0.07337	0.07467	0.07647	0.07917	0.08247	0.08607	0.09007	0.09427	0.09877	0.10317	0.10837	0.11477	0.12237	0.13137	0.14277	0.15427	0.16687	0.18217	0.19887	0.21727	0.23647	0.25897	0.28257	0.30647	0.33237	0.36237	0.38997	0.42227	0.45187	0.48247	0.51077	0.54277	0.57097	0.60467	0.63407	0.66827	0.70007	0.73717	0.76117	0.78147	0.80737	0.83557	0.86207
pDS-Def1	Δrnc	-	C8	0.07157	0.07167	0.07227	0.07277	0.07417	0.07627	0.07877	0.08177	0.08507	0.08907	0.09297	0.09707	0.10087	0.10547	0.11137	0.11907	0.12787	0.13907	0.15087	0.16347	0.17857	0.19547	0.21397	0.23367	0.25647	0.28077	0.30497	0.33137	0.36017	0.38917	0.42067	0.45077	0.48177	0.51257	0.54487	0.57547	0.60967	0.64067	0.67327	0.70487	0.73557	0.76937	0.78767	0.81037	0.83707	0.85947
pDS-Def1	Δrnc	-	C9	0.07107	0.07017	0.07057	0.07087	0.07247	0.07427	0.07667	0.07907	0.08197	0.08527	0.08837	0.09177	0.09567	0.10107	0.10757	0.11587	0.12517	0.13677	0.14867	0.16167	0.17797	0.19607	0.21607	0.23637	0.26077	0.28537	0.31057	0.33707	0.36617	0.39497	0.42607	0.45707	0.48787	0.51807	0.55077	0.58167	0.61627	0.64727	0.67997	0.71197	0.74377	0.76647	0.79087	0.81677	0.84437	0.86667
pDS-Def1	Δrnc	-	C10	0.07437	0.07417	0.07467	0.07517	0.07667	0.07857	0.08107	0.08377	0.08697	0.09087	0.09457	0.09847	0.10307	0.10897	0.11567	0.12397	0.13407	0.14587	0.15837	0.17267	0.18797	0.20657	0.22707	0.24817	0.27317	0.29867	0.32437	0.35227	0.38137	0.41197	0.44227	0.47357	0.50487	0.53497	0.56707	0.59647	0.62807	0.65847	0.69367	0.72677	0.76197	0.78457	0.80887	0.83307	0.85897	0.87797
pDS-Def1	Δrnc	-	C11	0.07227	0.07247	0.07307	0.07357	0.07537	0.07797	0.08077	0.08377	0.08727	0.09037	0.09467	0.09847	0.10257	0.10867	0.11517	0.12347	0.13337	0.14427	0.15557	0.16837	0.18397	0.20187	0.22217	0.24227	0.26707	0.29167	0.31697	0.34487	0.37347	0.40497	0.43657	0.46927	0.50047	0.53197	0.56197	0.59097	0.62267	0.65527	0.68887	0.72467	0.75297	0.77637	0.80077	0.82757	0.85507	0.87867
pDS-Def1	Δrnc	-	C12	0.07397	0.07367	0.07427	0.07487	0.07637	0.07877	0.08157	0.08487	0.08887	0.09317	0.09737	0.10227	0.10647	0.11287	0.12017	0.12867	0.13817	0.14937	0.16077	0.17447	0.19047	0.20777	0.22497	0.24577	0.26947	0.29467	0.31957	0.34537	0.37467	0.40577	0.43987	0.47427	0.50687	0.53717	0.56737	0.59697	0.62717	0.65727	0.68797	0.72587	0.74887	0.77127	0.79377	0.81967	0.84837	0.87367
pNR	wild-type	+	E1	0.08247	0.08257	0.08307	0.08457	0.08667	0.08947	0.09257	0.09627	0.10057	0.10487	0.10887	0.11417	0.12007	0.12697	0.13507	0.14407	0.15487	0.16647	0.17907	0.19327	0.20977	0.22857	0.24897	0.27107	0.29687	0.32457	0.35307	0.38097	0.41197	0.44377	0.47607	0.50947	0.53887	0.57027	0.59847	0.63097	0.65997	0.69197	0.72017	0.75597	0.78107	0.80897	0.83887	0.86727	0.89877	0.92577
pNR	wild-type	+	E2	0.08167	0.07997	0.08027	0.08127	0.08297	0.08547	0.08827	0.09167	0.09567	0.09957	0.10367	0.10847	0.11437	0.12137	0.12917	0.13917	0.15047	0.16247	0.17587	0.19127	0.20887	0.22717	0.24767	0.27067	0.29427	0.32217	0.35167	0.38137	0.41207	0.44277	0.47107	0.50167	0.52847	0.55937	0.58637	0.61847	0.64647	0.67967	0.70907	0.74327	0.76537	0.78897	0.81267	0.83867	0.86837	0.90267
pNR	wild-type	+	E3	0.08457	0.08037	0.08077	0.08187	0.08357	0.08607	0.08877	0.09207	0.09587	0.09967	0.10337	0.10807	0.11357	0.12037	0.12757	0.13617	0.14697	0.15807	0.17007	0.18377	0.20057	0.21867	0.23887	0.26027	0.28527	0.31267	0.34047	0.36867	0.39887	0.42917	0.46137	0.49427	0.52647	0.55907	0.58797	0.62057	0.64817	0.68177	0.71017	0.74317	0.77107	0.79187	0.81367	0.83627	0.86057	0.88567
pNR	wild-type	+	E4	0.08427	0.08257	0.08357	0.08267	0.08437	0.08677	0.08957	0.09327	0.09777	0.10247	0.10647	0.11147	0.11717	0.12377	0.13057	0.13857	0.14807	0.15977	0.17087	0.18297	0.19897	0.21467	0.23237	0.25097	0.27357	0.29847	0.32347	0.34587	0.37317	0.39717	0.42457	0.45017	0.47947	0.50817	0.53977	0.56897	0.60357	0.63747	0.67477	0.70887	0.74287	0.78087	0.80597	0.83107	0.85737	0.87787
pNR	wild-type	+	E5	0.08317	0.08437	0.08407	0.08427	0.08667	0.08847	0.09167	0.09287	0.09677	0.10157	0.10517	0.11197	0.11847	0.12597	0.13477	0.14387	0.15447	0.16597	0.17737	0.18997	0.20547	0.22157	0.23907	0.25687	0.27847	0.30207	0.32727	0.35107	0.38297	0.40917	0.43967	0.46707	0.49777	0.52427	0.55597	0.58527	0.61807	0.64777	0.68007	0.71017	0.74387	0.77827	0.80107	0.82647	0.85437	0.88007
pNR	wild-type	+	E6	0.08147	0.08117	0.08097	0.08187	0.08357	0.08587	0.08857	0.09157	0.09657	0.10107	0.10547	0.11067	0.11657	0.12337	0.13057	0.13917	0.14917	0.16107	0.17267	0.18507	0.20037	0.21657	0.23407	0.25237	0.27387	0.29827	0.32347	0.34737	0.37927	0.40477	0.43417	0.45947	0.48887	0.51287	0.54387	0.56727	0.59657	0.62877	0.66427	0.69577	0.73027	0.76557	0.78847	0.81477	0.84417	0.87187
pDS-Def1	wild-type	+	E7	0.08767	0.08817	0.09087	0.09467	0.09887	0.10367	0.10887	0.11387	0.12037	0.12857	0.13647	0.14577	0.15577	0.16647	0.17887	0.19157	0.20587	0.22277	0.24167	0.26177	0.28587	0.30877	0.33307	0.35577	0.38447	0.40997	0.43707	0.46267	0.49177	0.51897	0.54827	0.57577	0.60857	0.64027	0.67267	0.70327	0.73527	0.76637	0.80127	0.82937	0.85447	0.88237	0.91307	0.94457	0.97007	0.98957
pDS-Def1	wild-type	+	E8	0.08517	0.08617	0.08987	0.09257	0.09717	0.10237	0.10797	0.11257	0.11867	0.12597	0.13447	0.14337	0.15287	0.16567	0.17647	0.18827	0.20177	0.21797	0.23637	0.25917	0.28087	0.30277	0.32627	0.34827	0.37657	0.40297	0.42997	0.45647	0.48467	0.51237	0.54157	0.56937	0.59957	0.62717	0.65867	0.68537	0.71967	0.75227	0.78997	0.81487	0.84207	0.87057	0.90227	0.93437	0.96007	0.98107
pDS-Def1	wild-type	+	E9	0.08057	0.08337	0.08677	0.08967	0.09487	0.10007	0.10607	0.11007	0.11727	0.12667	0.13577	0.14637	0.15607	0.17237	0.18277	0.19457	0.21537	0.22277	0.23937	0.25867	0.27997	0.30137	0.32577	0.34837	0.37767	0.40267	0.42897	0.45377	0.48007	0.51117	0.53927	0.56767	0.59787	0.62577	0.65817	0.68837	0.72037	0.75167	0.78637	0.80687	0.83277	0.86447	0.90197	0.93247	0.96027	0.98157
pDS-Def1	wild-type	+	E10	0.07517	0.07517	0.07777	0.08087	0.08487	0.08867	0.09357	0.09827	0.10417	0.11067	0.11897	0.12777	0.13747	0.14947	0.16147	0.17397	0.18957	0.20647	0.22477	0.24337	0.26587	0.28757	0.31077	0.33437	0.36097	0.38787	0.41487	0.44247	0.47147	0.50057	0.53137	0.56207	0.59397	0.62637	0.65907	0.69117	0.72337	0.75597	0.79087	0.81457	0.84157	0.87117	0.90737	0.93627	0.96167	0.98267
pDS-Def1	wild-type	+	E11	0.08127	0.08327	0.08617	0.08997	0.09427	0.09887	0.10347	0.10797	0.11437	0.12207	0.13097	0.14077	0.15207	0.16437	0.17577	0.18787	0.20097	0.21737	0.23407	0.25247	0.27347	0.29537	0.31737	0.34037	0.36677	0.39167	0.41717	0.44427	0.47067	0.49977	0.52927	0.55927	0.58977	0.61847	0.65197	0.68257	0.71567	0.74937	0.77827	0.80107	0.83287	0.86597	0.90497	0.93537	0.96327	1.00587
pDS-Def1	wild-type	+	E12	0.08027	0.08177	0.08447	0.08847	0.09277	0.09727	0.10187	0.10687	0.11337	0.12097	0.12897	0.13817	0.14797	0.15827	0.17027	0.18207	0.19567	0.21167	0.22977	0.24837	0.27067	0.29327	0.31767	0.34267	0.37137	0.39737	0.42347	0.45097	0.47787	0.50737	0.53667	0.56737	0.59877	0.63107	0.66217	0.69647	0.72747	0.76657	0.79347	0.82007	0.84787	0.87987	0.91597	0.94507	0.97077	1.01167
pNR	Δrnc	+	F1	0.06737	0.06997	0.07057	0.07237	0.07497	0.07767	0.08097	0.08647	0.09017	0.09357	0.10067	0.10627	0.11337	0.12117	0.13147	0.14087	0.15027	0.16287	0.17457	0.18777	0.20127	0.21377	0.22587	0.23877	0.25747	0.27467	0.29157	0.30947	0.33037	0.34727	0.36737	0.38677	0.40857	0.42837	0.45197	0.47247	0.49577	0.51857	0.54147	0.56187	0.57967	0.60267	0.62237	0.64187	0.66267	0.68027
pNR	Δrnc	+	F2	0.06727	0.06887	0.06937	0.07137	0.07427	0.07807	0.08107	0.08577	0.08917	0.09467	0.10107	0.10777	0.11517	0.12247	0.13137	0.14047	0.15047	0.16187	0.17397	0.18817	0.20217	0.21497	0.22917	0.24387	0.25997	0.27617	0.29387	0.31127	0.33147	0.34837	0.36797	0.38647	0.40647	0.42777	0.44917	0.47027	0.49207	0.51437	0.53757	0.55767	0.57627	0.59867	0.61867	0.63857	0.65967	0.67627
pNR	Δrnc	+	F3	0.06887	0.07067	0.07307	0.07417	0.07687	0.08077	0.08397	0.08837	0.09217	0.09727	0.10347	0.11067	0.11787	0.12487	0.13317	0.14167	0.15117	0.16257	0.17307	0.18657	0.19997	0.21317	0.22617	0.23867	0.25637	0.27357	0.29097	0.30767	0.32747	0.34497	0.36417	0.38217	0.40317	0.42257	0.44327	0.46247	0.48507	0.50587	0.53047	0.55127	0.57157	0.59437	0.61517	0.63567	0.65687	0.67407
pNR	Δrnc	+	F4	0.07027	0.07497	0.07647	0.07847	0.08037	0.08477	0.08617	0.09207	0.09447	0.09987	0.10557	0.11227	0.11927	0.12647	0.13397	0.14137	0.14967	0.15997	0.17077	0.18217	0.19417	0.20647	0.21927	0.23117	0.24827	0.26437	0.28007	0.29477	0.31307	0.32957	0.34787	0.36507	0.38527	0.40327	0.42307	0.44027	0.46197	0.48147	0.50487	0.52557	0.54747	0.56727	0.58577	0.60917	0.63057	0.65377
pNR	Δrnc	+	F5	0.06557	0.06987	0.07197	0.07397	0.07717	0.08237	0.08477	0.09007	0.09237	0.09377	0.09987	0.10677	0.11157	0.11977	0.12747	0.13567	0.14647	0.15937	0.17237	0.18547	0.19757	0.20917	0.22067	0.23027	0.24707	0.26077	0.27437	0.28557	0.30287	0.31747	0.33447	0.35097	0.37027	0.38687	0.40737	0.42337	0.44487	0.46427	0.48737	0.50807	0.53017	0.54917	0.56747	0.58997	0.60937	0.63477
pNR	Δrnc	+	F6	0.06947	0.07287	0.07437	0.07667	0.07947	0.08477	0.08657	0.09137	0.09197	0.09667	0.10187	0.10997	0.11607	0.12687	0.13457	0.14267	0.15067	0.16167	0.17147	0.18257	0.19467	0.20627	0.22037	0.23037	0.24867	0.26317	0.27367	0.28507	0.30137	0.31727	0.33387	0.35067	0.36997	0.38607	0.40477	0.42297	0.44427	0.46347	0.48627	0.50647	0.52627	0.54477	0.56247	0.58397	0.60207	0.62377
pDS-Def1	Δrnc	+	F7	0.07947	0.07927	0.07987	0.07897	0.08017	0.08207	0.08507	0.08727	0.09117	0.09497	0.09917	0.10347	0.10857	0.11587	0.12167	0.13047	0.14047	0.15237	0.16367	0.17777	0.19347	0.21137	0.23147	0.24977	0.27607	0.30077	0.32137	0.34647	0.37427	0.40317	0.43317	0.46167	0.49517	0.52277	0.55687	0.58347	0.62207	0.65417	0.69097	0.72087	0.75687	0.77597	0.80137	0.83167	0.86037	0.89417
pDS-Def1	Δrnc	+	F8	0.07767	0.07767	0.07697	0.07767	0.07897	0.08037	0.08327	0.08497	0.08897	0.09307	0.09737	0.10077	0.10587	0.11217	0.11887	0.12757	0.13797	0.14947	0.16157	0.17517	0.19197	0.21017	0.23027	0.25147	0.27687	0.30217	0.32757	0.35297	0.38367	0.41307	0.44367	0.47437	0.50807	0.53707	0.57147	0.59967	0.63637	0.67097	0.70887	0.74577	0.78607	0.81137	0.83717	0.86447	0.89477	0.92307
pDS-Def1	Δrnc	+	F9	0.07937	0.08217	0.08127	0.08147	0.08487	0.08537	0.09087	0.09147	0.09927	0.10567	0.11187	0.12277	0.12927	0.14937	0.15857	0.16797	0.19957	0.20097	0.21137	0.23007	0.24737	0.26017	0.28297	0.29517	0.32817	0.33057	0.32307	0.34847	0.37867	0.40747	0.43737	0.46817	0.50097	0.52967	0.56357	0.59307	0.63077	0.66317	0.70107	0.74237	0.77397	0.79807	0.82487	0.85607	0.88467	0.91657
pDS-Def1	Δrnc	+	F10	0.08247	0.08507	0.08407	0.08557	0.08887	0.09077	0.09547	0.09737	0.10407	0.11227	0.11737	0.12517	0.13367	0.14467	0.15427	0.16437	0.18257	0.19297	0.20477	0.21947	0.23677	0.25307	0.27387	0.29127	0.31517	0.32837	0.32897	0.35197	0.38137	0.40967	0.44097	0.46967	0.50137	0.53117	0.56177	0.59077	0.62527	0.65567	0.68967	0.72757	0.75167	0.77527	0.80287	0.83557	0.86437	0.89687
pDS-Def1	Δrnc	+	F11	0.08137	0.08387	0.08317	0.08297	0.08797	0.08647	0.09077	0.09197	0.09927	0.10277	0.10617	0.11027	0.11667	0.12417	0.13117	0.14007	0.16187	0.16357	0.17487	0.19017	0.20757	0.22357	0.24197	0.26107	0.28377	0.30507	0.32747	0.35307	0.38247	0.41127	0.43937	0.46867	0.49927	0.52777	0.55827	0.58487	0.61967	0.65107	0.68987	0.72847	0.75757	0.77987	0.80567	0.83557	0.86417	0.89577
pDS-Def1	Δrnc	+	F12	0.06377	0.06337	0.06367	0.06477	0.06617	0.06727	0.06937	0.07467	0.07537	0.07927	0.08267	0.08637	0.09127	0.09737	0.10407	0.11277	0.12327	0.13457	0.14647	0.15967	0.17587	0.19407	0.21337	0.23387	0.25787	0.28317	0.30697	0.33367	0.36247	0.39207	0.42057	0.45157	0.48197	0.51077	0.54167	0.57067	0.60637	0.63967	0.67947	0.71257	0.74237	0.76957	0.79937	0.83277	0.86507	0.90197
YFP RFU/OD600
			Cycle Nr.	1	2	3	4	5	6	7	8	9	10	11	12	13	14	15	16	17	18	19	20	21	22	23	24	25	26	27	28	29	30	31	32	33	34	35	36	37	38	39	40	41	42	43	44	45	46
dsRNA vector	Strain	Arabinose	Time [s]	0	900	1800	2700	3600	4500	5400	6300	7200	8100	9000	9900	10800	11700	12599.9	13500	14400	15299.9	16199.9	17099.9	17999.9	18899.9	19799.9	20699.9	21599.9	22499.9	23399.9	24299.9	25199.9	26099.9	26999.9	27899.9	28799.9	29699.9	30599.9	31499.9	32399.9	33299.9	34199.9	35099.8	35999.9	36899.8	37799.8	38699.8	39599.8	40499.8
pNR	wild-type	-	B1	252.955	116.961	79.3531	-57.8902	-8.11433	3.8883	-64.3806	-61.8523	-100.761	-6.70201	51.2648	-106.8	11.5181	19.0095	-20.4488	16.6227	-17.6156	8.1063	41.3028	-3.49377	35.2455	-11.8682	-52.0393	-32.7949	-30.4136	4.32703	-17.0902	-10.2781	-25.2434	-38.1757	-29.0084	-18.6143	-48.0248	-18.5189	-35.7786	-21.7971	-7.6174	-24.1646	-12.6946	-10.8292	3.17625	3.05666	1.68169	13.8395	6.29376	26.7432
pNR	wild-type	-	B2	167.736	160.192	-47.2512	4.19474	-108.01	-8.09472	-42.7889	-108.081	121.736	-150.662	-46.0235	-43.821	56.1818	145.057	-60.2183	38.999	-85.3946	-60.2981	-3.86011	22.8532	-46.7669	-11.8841	-19.0713	-43.6474	-16.1385	-21.3666	-43.3549	-59.3097	-22.119	5.55066	-41.7701	-28.7626	-33.2092	-21.925	-22.687	-14.7031	-9.14265	17.3223	-21.4892	-12.3036	-2.28432	1.75399	8.05579	26.2468	14.6721	19.9707
pNR	wild-type	-	B3	209.171	109.793	160.192	-59.4374	-33.5132	-154.38	15.5975	-86.7942	-28.9055	-161.763	-105.99	-25.2435	-5.99982	-90.065	-44.8682	2.43776	-52.2943	-79.5504	-50.328	17.7439	-47.2699	-25.4294	-15.0799	-70.2223	-26.6162	-24.6173	-58.1316	-40.1072	-14.4396	-8.73248	-14.8827	-7.71706	-17.2548	-3.13751	-20.9001	-21.4866	-17.2244	-34.7236	-2.44699	-12.3159	-3.65919	16.2714	1.69325	-5.75003	8.72442	26.916
pNR	wild-type	-	B4	135.251	40.232	122.874	-19.7004	84.8674	150.502	-29.5779	25.252	55.136	-55.9337	-25.3634	-33.2819	20.0052	-102.533	-20.3863	-33.3167	-103.658	20.321	-15.0958	1.72081	-31.949	-11.7585	-14.8181	-43.2912	-60.3339	-30.5365	-48.4917	-39.4811	3.32442	-29.5152	-53.9624	-5.48514	-38.2856	-36.1136	-32.7159	-37.6222	-8.97194	-40.1131	-6.69851	-5.10523	-6.32903	-3.49536	4.21482	-4.49441	8.67589	-4.21999
pNR	wild-type	-	B5	215.092	117.403	41.5886	114.521	100.156	38.9155	174.86	-51.6193	-7.0847	3.33434	-74.1278	-24.6151	-5.82254	51.7707	-89.652	-47.6531	8.78062	-10.1477	13.129	-19.0481	44.541	-42.4365	-43.0294	-58.1728	-5.72173	-8.47431	-66.37	-7.23832	-47.2335	-22.8136	-43.6074	-5.55937	-38.738	-10.5534	-34.853	-6.1601	-29.8734	-39.008	-13.9928	-14.9488	-14.5632	-7.47952	18.3044	-0.825866	3.95689	14.1974
pNR	wild-type	-	B6	426.378	352.327	56.1099	92.3523	-8.39915	-92.5546	27.261	-189.067	-18.2374	75.5125	-46.5278	-25.5087	39.1607	-56.6839	18.4379	60.8162	-72.3537	14.547	-21.2298	-14.288	-47.5021	-16.7756	-15.5594	-84.6584	-67.6278	-69.23	-32.3952	-46.7904	-27.9781	-55.4862	-24.5023	-29.5459	-38.0733	-30.1422	-34.0464	-21.8837	-10.9511	-16.6831	-2.47382	-11.0158	-7.9138	-0.903976	-3.48441	-4.64457	7.74909	2.76798
pDS-Def1	wild-type	-	B7	171.678	39.4223	118.504	-50.8881	66.3731	-26.708	-101.842	-15.1309	28.6156	-29.1108	-35.0154	-39.3832	-17.3073	-100.743	-20.5637	-8.71744	-85.3747	-101.491	-69.1787	-29.4581	-48.3945	-21.8638	-35.399	-35.4435	-95.8267	-13.8641	-45.0042	-10.0307	-31.6905	-39.4338	-44.4929	-52.4839	-41.7012	-28.8264	-37.7961	-20.55	-33.1466	-28.2688	-19.8186	-8.17232	0.393105	9.59932	1.48924	18.7601	20.1528	14.3808
pDS-Def1	wild-type	-	B8	86.0632	119.05	192.834	45.8347	3.35468	-44.7876	-143.933	-49.8374	-39.2536	25.9609	-152.693	-101.124	-10.7972	-52.019	1.85112	-66.1722	-32.5731	-48.8173	-58.5013	-82.459	-66.0882	-95.7208	-28.0974	-107.191	-63.6673	-92.8495	-57.2057	-66.3951	-85.4825	-48.6425	-49.6768	-55.6718	-61.4784	-40.8452	-42.2462	-35.948	-41.4924	-23.5987	-25.5763	-19.7537	-13.1166	-10.3206	-6.55969	4.87464	8.02347	8.87899
pDS-Def1	wild-type	-	B9	219.6	145.11	-19.0705	-93.4569	3.435	-235.593	-25.2435	-87.5351	19.7341	-36.7225	-56.7014	-59.6409	-133.295	-112.018	-182.036	-101.827	-84.4767	-114.003	-121.414	-71.816	-101.931	-93.794	-56.8566	-84.0105	-62.624	-53.7224	-99.3088	-47.4834	-44.7108	-61.7626	-51.0639	-44.8878	-57.4987	-65.5632	-47.4336	-33.6188	-37.5151	-23.1141	-36.2925	-22.8109	-19.7683	-15.6664	-0.743066	1.4337	4.51244	5.32963
pDS-Def1	wild-type	-	B10	148.073	15.4525	26.3069	-209.322	-241.358	-141.098	-97.5587	-110.011	-95.4445	-173.756	-298.774	-144.592	-140.834	-148.493	-168.484	-146.179	-85.4971	-117.51	-81.1639	-100.996	-137.925	-97.0662	-116.996	-65.0507	-91.6566	-78.5582	-60.2072	-92.5663	-53.2473	-76.8853	-74.6279	-55.5168	-39.8437	-47.1723	-39.1647	-52.5259	-27.7759	-36.0347	-17.2325	-21.5155	-13.8046	-16.7816	-12.9269	-1.79518	1.36583	4.35671
pDS-Def1	wild-type	-	B11	206.722	86.1694	3.26506	-6.27517	2.93673	-72.7532	42.0115	47.8929	-11.7548	-71.1002	-110.32	19.4999	-31.3658	-50.6628	-27.6222	15.2493	-23.8566	-42.4474	-54.9294	-54.605	-70.5702	-53.9098	-42.038	-20.5481	-36.7697	-27.2237	-53.7157	-5.49304	-32.3331	-47.1988	-27.3249	-21.0651	-23.1838	-31.2061	-24.1011	-28.4958	-10.1796	-27.8868	-10.7786	2.80092	-0.781277	16.1817	24.3413	6.66056	16.4225	16.994
pDS-Def1	wild-type	-	B12	392.52	154.958	3.90209	152.744	14.4612	116.72	81.0548	3.02836	-48.5986	-29.5563	-27.5381	-32.505	-23.9447	-22.287	18.8061	-24.3014	15.9049	-25.2483	5.46044	-6.40166	-23.3486	20.6883	34.2845	-24.5769	11.3479	10.6187	-29.1485	-16.5669	10.8693	-35.9751	-3.04928	-18.474	-22.422	-30.7214	-17.3824	1.87702	1.8096	3.06591	15.6976	12.6987	21.8586	18.8531	27.1701	29.4641	36.6505	37.3909
pNR	Δrnc	-	C1	426.565	274.524	320.052	86.867	161.24	66.985	-32.1803	96.1117	-29.1262	137.892	120.328	21.2262	156.707	74.4197	47.8205	-47.1145	107.173	38.7464	47.4996	44.1278	70.8109	15.4045	-7.24292	42.0997	16.5602	83.8696	61.9948	23.3909	46.0125	52.2267	44.0791	62.5498	71.7518	56.7834	34.2134	70.9798	72.1212	55.3461	68.3319	69.6061	71.1702	53.2941	76.1668	59.4645	52.9074	84.558
pNR	Δrnc	-	C2	362.436	274.114	62.509	171.084	269.379	259.08	321.607	364.429	212.254	293.362	226.791	267.195	198.604	193.756	122.258	149.297	153.014	81.1963	70.029	102.291	31.2022	107.675	92.3497	127.063	62.2641	80.1594	88.9918	77.5162	52.2507	78.2265	41.6837	50.0557	75.0984	71.6056	79.9918	63.2835	87.736	66.148	73.2229	77.9745	91.9777	74.9174	79.1644	70.2987	107.223	75.4431
pNR	Δrnc	-	C3	523.48	411.782	196.985	246.972	400.3	188.627	219.45	353.928	152.395	228.446	224.942	239.256	214.229	241.459	165.003	52.8593	196.753	89.3559	170.256	83.0579	158.336	129.544	68.3246	114.606	56.5353	86.6417	85.198	70.5427	69.6137	36.5041	37.3525	72.9442	38.9412	83.2303	60.8828	66.9285	53.3859	89.3984	75.9164	82.3106	81.6948	59.6245	76.112	86.7197	93.4817	84.9832
pNR	Δrnc	-	C4	445.65	444.596	152.203	245.572	250.513	266.903	244.776	258.64	363.584	212.721	160.742	229.694	270.397	123.673	140.586	124.211	93.827	132.469	153.823	120.87	64.7006	121.244	43.7679	32.4955	30.3306	43.9198	63.5567	60.159	82.3285	50.1582	32.8054	36.8364	32.3988	50.9818	79.6663	48.8023	20.3681	59.2839	68.9399	52.723	69.6494	69.154	77.5176	73.4818	80.4114	85.5092
pNR	Δrnc	-	C5	475.615	244.938	221.628	143.134	284.514	545.701	378.794	255.847	308.918	46.5241	156.158	176.471	130.665	123.887	131.832	168.439	194.561	146.167	146.593	125.189	69.1857	39.8813	81.659	72.0972	20.7498	56.3251	70.5731	53.6518	69.4406	42.3626	76.604	40.9488	44.2238	61.7398	10.0916	40.9453	54.1737	54.1469	50.003	61.3391	61.0809	82.1061	81.2435	78.7953	84.3529	88.5316
pNR	Δrnc	-	C6	399.716	324.312	299.985	329.659	275.96	397.145	319.541	258.014	163.641	263.683	157.927	90.3457	231.811	115.742	27.1239	214.021	107.076	172.789	113.392	105.186	27.2537	170.619	65.5925	89.2567	62.9388	55.4416	78.2264	53.4761	108.049	31.468	38.231	49.7328	55.0921	37.6964	61.6671	59.0398	34.9253	72.5507	49.8259	83.6936	77.1221	63.9534	31.2441	71.5052	64.3766	106.272
pDS-Def1	Δrnc	-	C7	254.689	115.103	142.542	168.052	205.303	43.5465	105.217	-56.6267	50.3079	25.8688	-145.009	3.3411	12.8913	-6.18252	20.3015	43.5564	-43.1605	-46.7185	34.5498	-69.9347	-9.16726	-58.6816	-62.9171	-36.6643	-37.3402	11.7847	-80.4973	-38.1202	-10.1278	-65.8256	-51.3179	-43.5302	-40.7694	-50.2575	-28.8704	-29.1959	-32.5301	-34.176	-15.9666	-15.2413	-6.33504	-12.7041	18.3372	16.5104	9.96924	5.02279
pDS-Def1	Δrnc	-	C8	325.975	297.614	267.469	196.922	139.275	69.8833	42.275	-106.029	-19.6309	82.2948	46.5742	65.2107	-16.556	-53.7594	47.8585	61.5604	-59.9828	-47.9615	-4.44091	-34.6853	18.6481	-29.007	-59.2139	-15.7059	-53.3006	-80.7422	-44.8241	-23.1463	-37.9543	-65.9609	-70.5303	-25.889	-71.9638	-36.4243	-14.0768	-30.7053	-20.7817	-33.824	-27.7303	-9.46274	-29.4601	-20.3673	-11.0071	-2.06079	-1.99505	8.52851
pDS-Def1	Δrnc	-	C9	342.339	261.223	203.061	300.974	321.926	327.589	343.42	130.644	235.818	168.054	184.791	265.119	212.501	151.677	3.06777	63.2606	66.5495	82.8398	109.841	63.8956	86.1381	88.3868	70.9492	60.6253	-2.56931	50.2155	4.28245	-25.7217	0.901221	-4.22817	12.5097	-3.65371	-3.42304	4.49746	-10.2947	2.28652	7.02614	-1.03512	16.6625	15.9136	20.6112	29.1336	24.4414	35.9097	27.6301	49.996
pDS-Def1	Δrnc	-	C10	219.578	247.135	98.1653	124.119	239.077	93.2926	90.4157	194.939	302.748	168.703	77.5087	267.391	265.16	149.858	106.596	131.725	24.8378	70.8165	65.227	30.8681	-24.8444	11.2795	36.6847	-30.9062	52.4582	47.9794	-45.2261	9.45298	-14.8675	-42.8915	-17.3423	-11.9729	-31.0377	-19.945	-24.1064	-21.2416	-10.6198	5.05718	-6.73231	-0.921887	8.30741	6.79353	15.2435	20.8026	13.1902	18.5997
pDS-Def1	Δrnc	-	C11	364.328	239.133	209.799	235.558	203.397	196.614	140.275	75.564	-7.67732	236.03	-38.7662	135.371	110.461	205.484	185.204	197.052	129.939	64.6704	92.1129	49.4744	28.9721	-23.1337	59.9991	-23.4036	1.23563	-16.0112	-68.3661	-4.8424	-28.5699	-14.001	5.33706	-14.2136	-29.3124	-5.01908	-8.31005	5.6348	-5.89397	3.55579	-12.5858	1.83532	-8.85825	-2.15104	21.6417	16.1074	13.2504	40.2085
pDS-Def1	Δrnc	-	C12	342.436	235.238	327.589	164.685	148.357	-8.50578	212.456	322.022	14.9657	207.47	280.682	-6.55129	78.238	153.539	177.499	111.37	190.562	42.378	213.535	99.3294	101.486	59.3445	54.8073	131.546	42.0455	18.088	-17.7426	27.0145	24.9019	-33.689	5.29702	-3.5212	-32.8881	-16.1401	-2.94341	-4.47259	-1.06829	14.1951	4.84033	15.6089	13.7941	21.1729	15.5335	45.5427	32.2147	41.5832
pNR	wild-type	+	E1	343.519	270.437	172.505	-19.747	-88.4966	-41.0193	100.789	-27.7345	-26.5487	-63.6026	-70.451	99.238	36.0623	65.606	91.286	78.6423	27.9589	80.0745	74.4402	17.2298	30.1759	14.5688	1.32546	8.59557	14.5855	-20.5503	20.7608	11.3657	-23.4726	5.25047	21.6985	4.57338	-12.3778	-8.1891	13.9188	0.523004	8.07612	7.70265	-0.930336	28.2154	-3.41839	21.4223	17.0825	41.8901	38.1966	28.4412
pNR	wild-type	+	E2	65.2626	-33.3875	16.5691	164.021	220.923	-42.939	173.672	-7.30883	160.238	123.832	61.0591	3.04232	203.987	27.4368	196.098	88.5967	115.172	118.976	81.4806	95.8331	59.0319	19.0606	69.9721	38.1646	28.3073	50.6875	32.2177	40.1972	46.9095	14.2964	-1.42229	10.6245	32.7928	29.1936	27.8493	8.61804	25.2603	13.7272	10.3375	26.0067	26.5623	33.3726	31.1689	37.3568	36.0791	30.2768
pNR	wild-type	+	E3	39.3757	-95.4336	-94.961	-44.8272	99.6769	38.6894	-63.8729	25.3068	86.8885	133.741	109.606	-6.19969	108.567	85.8187	65.2975	53.8298	-11.3629	40.0455	-3.93955	137.835	36.5458	88.398	135.346	85.7955	46.7277	33.038	36.2146	30.7321	33.4194	7.75916	11.5526	-17.541	10.124	-2.9871	14.1674	26.3145	2.05193	1.9508	6.09713	17.9367	30.2567	21.8849	22.5276	20.723	37.5681	34.2453
pNR	wild-type	+	E4	193.782	343.103	87.7109	-32.2971	39.469	49.902	-74.4669	89.3106	13.6034	100.81	97.0226	137.526	224.716	18.8252	-5.13135	31.2477	49.5036	102.209	1.93129	29.1305	87.0986	-59.0208	1.42015	65.0675	-6.10447	34.6098	10.2946	-25.0672	16.9628	-24.3473	-6.28872	14.0614	-9.73992	-13.1255	13.5799	-18.7532	-12.7077	-2.61973	0.489056	7.51901	13.9055	2.98385	6.61315	4.00688	26.0448	31.1322
pNR	wild-type	+	E5	112.18	181.7	75.2944	98.8489	96.1117	139.369	47.2346	46.6243	44.7453	62.3216	193.306	181.566	28.1084	97.8804	61.809	141.308	92.7688	62.2402	63.8778	64.905	45.4081	91.7543	9.7461	44.1079	37.0956	54.0603	13.2307	37.9696	11.3064	13.0264	14.3972	4.98855	12.7167	-10.815	11.3855	17.65	-2.70196	-13.3844	0.485244	8.91336	24.6414	23.5522	21.6336	20.9687	14.4317	1.51124
pNR	wild-type	+	E6	261.814	127.264	127.578	101.747	15.9148	-77.6756	-18.8551	-116.523	-6.93797	3.26506	-53.7594	39.1253	-5.74762	-54.065	-66.4012	38.2985	55.8423	-16.5766	36.6595	-63.0572	56.5454	15.3761	18.4987	33.0071	55.9755	37.9857	1.02019	6.70755	-4.4032	3.28582	-17.6659	-1.4582	12.9482	10.3925	-4.90926	-8.23241	0.553162	10.0673	-8.53569	-0.962962	4.55996	4.3497	15.6379	15.1331	24.0828	31.3464
pDS-Def1	wild-type	+	E7	83.609	105.818	124.684	3.48579	-188.834	80.3511	-24.5247	99.4994	-47.1048	-51.8784	9.74573	9.12396	-68.4984	-40.0673	68.9327	12.1627	6.46039	-47.8969	-73.1162	12.7211	-54.8151	-28.0792	-2.01159	-21.5589	0.858324	-13.8303	-3.8209	-42.5141	-39.9984	-28.2675	-32.2286	-1.16366	-35.6081	-21.3504	-21.8086	-3.79655	-9.0715	-10.0082	-7.07627	6.42656	9.74873	-5.29256	27.7416	10.9362	26.1115	27.6181
pDS-Def1	wild-type	+	E8	156.511	-30.9853	-51.9639	-50.4483	65.1436	-84.6928	-52.5146	-130.319	-199.461	-29.1339	24.7639	-4.67322	-63.2564	-16.1164	-54.7968	-19.4933	-47.9259	-53.5395	-11.2958	-41.1699	-30.8684	-38.5441	-54.1576	-44.9938	-33.6458	-46.331	-17.8385	-45.2823	-30.268	-22.7765	-56.6316	-11.7147	-29.4711	-34.552	0.50101	3.39962	6.01665	-8.8665	-10.9751	7.76811	5.14209	7.2711	26.9653	13.1961	13.8844	37.031
pDS-Def1	wild-type	+	E9	351.62	27.9477	38.3773	-29.7758	56.1821	123.214	-25.1721	75.6791	-82.4593	34.1833	-12.3002	-113.889	27.744	42.5248	-25.5512	-13.7226	-21.6836	-7.49652	9.73388	55.3988	36.8968	17.6859	4.08263	6.68829	-4.42185	-16.5644	-17.88	-10.2916	9.01952	-18.9174	-8.65985	14.674	8.91498	11.7136	6.57885	20.8173	28.2216	4.43014	20.7663	16.5206	30.4166	24.6741	42.4959	48.6128	36.7917	43.1248
pDS-Def1	wild-type	+	E10	44.2996	137.422	197.12	201.929	322.022	26.2772	78.3371	186.527	12.7676	48.1612	137.261	104.328	53.3207	149.395	2.04372	47.8818	22.8412	54.8748	37.0601	42.4457	65.1822	22.012	49.3291	54.8195	42.4689	21.4763	5.61622	21.0862	34.6364	4.65469	11.9126	2.36625	19.075	29.2639	32.3638	16.3925	26.7221	16.3102	44.6723	32.3238	19.4042	52.0335	43.3451	52.6878	49.2165	50.2
pDS-Def1	wild-type	+	E11	77.8885	280.173	-112.22	81.4716	-38.9307	13.452	-64.4631	3.0564	99.0644	141.968	10.155	73.3821	67.9292	-4.07617	-9.50105	65.6305	81.2559	47.5227	31.3154	36.9549	8.52013	31.5875	35.6997	0.969533	6.35276	-17.0296	-30.3713	-6.00986	-5.67276	-3.34154	-12.6023	2.3781	3.95069	15.0856	8.17522	16.599	-3.73077	16.4538	23.5522	26.6269	26.8109	39.6434	29.0949	36.7021	25.2577	31.1472
pDS-Def1	wild-type	+	E12	78.8589	16.2651	134.13	37.6399	-61.1189	13.6733	71.9545	21.8022	82.2969	77.1266	-20.7025	139.9	2.23018	33.6766	101.78	18.2897	63.0143	11.0077	23.1971	21.4599	23.3864	31.8137	73.441	0.963026	-7.1896	36.0621	-8.66649	67.255	19.5241	12.4761	11.795	-11.756	-9.46941	22.7075	6.53911	19.1394	14.1999	16.0846	14.2791	46.7399	33.4131	29.9249	38.5711	34.2091	40.5142	38.8763
pNR	Δrnc	+	F1	450.2	419.18	316.423	170.374	231.159	235.998	90.5274	119.463	303.094	302.768	142.346	50.1553	144.042	118.264	207.88	80.4288	42.1242	69.5647	36.2605	76.3168	105.977	48.323	81.1529	97.7091	71.1928	66.7346	93.7339	55.999	49.4294	67.1812	58.0614	91.3463	76.6821	54.4623	62.6812	89.593	83.3653	73.9148	85.5634	66.4389	81.6499	73.556	88.9021	98.6648	94.0589	106.325
pNR	Δrnc	+	F2	644.121	222.593	307.482	200.785	219.873	260.407	250.771	143.757	138.275	140.805	141.783	105.131	37.5966	190.496	116.693	137.609	161.693	51.461	191.585	166.498	41.2029	99.2231	123.62	99.7663	43.582	109.824	93.0003	100.652	49.2654	84.1921	28.0729	73.3045	40.1752	68.5649	105.372	90.0121	51.4764	62.8536	67.5819	88.4573	101.22	77.3882	105.597	92.9107	100.55	106.954
pNR	Δrnc	+	F3	571.076	259.375	114	71.8619	355.535	53.609	218.292	388.48	220.571	95.9186	264.135	192.735	138.542	106.751	160.171	136.444	141.099	75.8443	100.133	17.8485	86.663	76.6055	89.8881	85.1804	106.604	67.003	45.8123	88.8289	77.3506	76.3255	61.3175	61.0461	114.914	59.9427	52.6316	102.342	97.5735	59.9561	77.912	78.6003	95.054	64.4884	98.0705	102.773	97.9341	116.205
pNR	Δrnc	+	F4	602.391	324.53	265.856	373.773	165.858	275.215	270.744	264.255	56.42	173.526	135.739	92.0103	195.607	34.2374	24.8563	2.3343	115.788	27.0676	31.2116	40.2371	22.3	20.9716	56.232	-7.22412	-14.7823	5.03083	-13.1039	28.2593	58.5492	22.2411	41.1935	36.5135	78.724	60.3318	59.8719	55.2615	39.6779	73.3794	44.2292	55.8061	64.5332	62.2807	62.0209	72.7711	105.191	83.1026
pNR	Δrnc	+	F5	279.549	333.906	226.9	274.841	185.694	173.971	121.859	303.431	155.137	248.8	263.643	40.5545	191.18	-30.6421	-44.4811	76.1406	43.217	-66.9511	-67.7032	-3.61244	-33.7602	-41.4495	-30.2261	-7.25236	-18.9015	-21.7433	44.9393	25.668	44.0123	32.5385	45.8337	100.664	65.7088	57.7196	67.0889	66.9155	36.7074	73.944	29.4027	59.6965	77.9561	89.8265	83.4053	95.4794	77.6704	88.7408
pNR	Δrnc	+	F6	307.039	388.775	380.933	199.948	331.32	239.825	373.455	156.835	57.9537	179.27	219.201	75.7479	37.3051	57.7757	-19.841	16.3314	108.383	76.2665	36.9161	29.1943	-23.9893	-27.4882	-7.57816	-33.2943	-63.0152	-29.1447	12.1679	39.7446	64.1404	86.1411	9.97394	75.0848	60.3562	60.4295	69.9904	55.1576	66.0184	65.4411	70.5986	73.7062	74.7335	96.0589	77.0352	96.4604	105.187	98.3215
pDS-Def1	Δrnc	+	F7	218.07	79.8537	129.335	-135.115	-133.092	-154.38	-31.3859	26.6988	-51.223	-49.1734	13.4113	-112.786	21.4608	-195.65	-137.01	-28.1291	94.8957	-30.6491	-34.6429	-9.39416	-60.3194	-69.4044	-41.7765	13.3323	-6.04919	-62.074	66.3721	35.5875	43.6316	8.25954	49.2416	22.3753	24.9005	46.5405	45.4864	34.8433	34.2887	23.4343	39.5531	44.8486	51.964	46.8188	59.0614	80.9576	84.0685	75.2989
pDS-Def1	Δrnc	+	F8	223.123	158.749	108.224	158.749	168.798	78.7607	27.9813	203.954	-52.4896	3.54572	23.9293	181.899	12.5626	47.5172	19.6012	-13.0909	-48.3438	2.2078	14.421	-15.2423	-65.9999	-46.0104	70.9167	53.0083	4.8037	50.733	77.327	71.7625	42.5626	51.6377	-10.5258	47.073	69.5377	35.9916	26.8256	50.5778	53.9466	39.2417	61.1255	44.6921	70.3881	43.5436	60.1192	58.2206	62.9547	65.358
pDS-Def1	Δrnc	+	F9	142.749	137.885	-180.509	-45.0473	-196.418	-113.272	-205.458	-29.1899	-268.661	-299.707	-193.707	-266.107	-221.784	-325.835	-369.994	-337.382	-329.057	-296.91	-201.873	-233.277	-269.515	-198.601	-203.803	-151.337	-175.732	-74.6287	44.3557	55.4711	77.4553	59.7099	55.628	64.7842	36.589	68.5899	82.2081	49.4545	54.4255	60.814	61.8055	65.1023	52.108	83.113	75.5634	69.3051	102.106	89.824
pDS-Def1	Δrnc	+	F10	28.2527	-148.936	-376.71	-451.911	-345.111	-481.106	-488.845	-458.766	-506.102	-460.23	-610.633	-532.636	-521.209	-585.263	-568.289	-575.957	-496.631	-454.319	-384.187	-422.244	-353.381	-334.571	-301.859	-259.793	-255.957	-157.353	-11.156	23.6668	40.1972	32.5384	39.2997	62.4481	28.5817	55.2177	48.6498	56.4179	51.7057	38.6322	68.627	59.5544	57.645	57.1801	60.1965	80.5797	75.5811	67.2673
pDS-Def1	Δrnc	+	F11	102.372	-7.98855	112.18	136.555	3.75128	-158.09	-106.533	-94.2699	13.3978	-142.746	-185.269	-250.93	-151.453	-247	-195.7	-211.823	-294.496	-297.548	-261.165	-166.535	-167.028	-199.803	-135.017	-98.3261	-19.981	46.9728	80.4043	49.0838	68.842	54.2952	30.3389	43.3781	44.7253	61.2577	32.8336	51.8577	55.4005	57.3364	64.2585	53.9899	61.1561	63.2541	73.6406	72.2022	69.8127	85.2116
pDS-Def1	Δrnc	+	F12	601.066	525.959	617.716	421.955	564.153	495.466	466.052	593.679	428.951	344.771	245.918	316.429	211.789	465.544	204.958	304.425	383.954	225.385	248.037	233.795	223.631	182.048	151.521	193.826	187.42	170.675	72.7433	147.841	141.612	102.864	114.915	78.2381	104.426	116.158	87.3779	89.9469	86.3004	72.428	97.6202	80.4553	98.7782	109.581	120.507	110.871	105.575	120.104
[truncated: 50 more columns]

[truncated: 2 more sheets: Fig2f-plotted-data, Fig2g]
